# Supplementary material for: In silico analysis predicting effects of deleterious SNPs of human RASSF5 gene on its structure and functions
Source: Sci Rep. 2020 Sep 3;10:14542. doi: 10.1038/s41598-020-71457-1 (PMC7471297; doi:10.1038/s41598-020-71457-1)
Supplement: Supplementary file 2 — Supplementary Information 2. [file 41598_2020_71457_MOESM2_ESM.xlsx]

## Sheet: Sheet1
In Silico Analysis Predicting Effects of Deleterious SNPs of Human RASSF5 Gene on its Structure and Functions
Md. Shahadat Hossain1#, Arpita Singha Roy1, Md. Sajedul Islam2#*
1Department of Biotechnology & Genetic Engineering, Noakhali Science & Technology University, Noakhali, Bangladesh.
2Department of Biochemistry & Biotechnology, University of Barishal, Barishal, Bangladesh.
#Contributed equally to this study.
*Corresponding email: sajedtuhin2203@gmail.com
Result of GPS 5.0 for wild type protein
Position	Residue	Kinase	Score	Cutoff
5	S	CMGC	39.817	38.317
5	S	STE	6.515	5.264
5	S	TKL	5.529	4.132
5	S	CAMK/PKD	25.132	18.101
5	S	CMGC/CDK	12.626	6.537
5	S	CMGC/MAPK	12.78	8.865
5	S	STE/STE11	5.171	5.162
5	S	TKL/LRRK	11.792	11.605
5	S	TKL/MLK	85.105	71.321
5	S	Atypical/Alpha	10.859	9.832
5	S	Other/Bud32	3.964	2.422
5	S	Other/Haspin	10.22	0.323
5	S	Other/NKF2	13.473	13.151
5	S	Other/TLK	2.966	1.858
5	S	AGC/DMPK/CRIK	2.438	0.463
5	S	AGC/PKA/PRKACB	4.89	2.758
5	S	CAMK/CAMKL/CHK1	4.285	4.211
5	S	CAMK/DAPK/DRAK	5.074	4.133
5	S	CAMK/PIM/PIM3	4.544	4.292
5	S	CK1/TTBK/TTBK1	12.641	8.797
5	S	CK1/VRK/VRK1	0.493	0.331
5	S	CK1/VRK/VRK2	48.487	39.717
5	S	CMGC/CDK/CDC2	9.996	5.354
5	S	CMGC/CDK/CDK2	7.819	6.445
5	S	CMGC/CDK/CDK4	8.419	4.629
5	S	CMGC/CDK/CDK5	28.134	20.939
5	S	CMGC/CDK/CDK7	34.886	15.54
5	S	CMGC/CDK/CDK8	10.171	7.576
5	S	CMGC/CDK/CRK7	3.6	1.596
5	S	CMGC/CLK/CLK2	0.006	0.005
5	S	CMGC/DYRK/DYRK2	9.211	8.186
5	S	CMGC/DYRK/HIPK	5.87	4.316
5	S	CMGC/GSK/GSK3B	6.878	6.68
5	S	CMGC/MAPK/ERK	23.796	18.177
5	S	CMGC/MAPK/ERK1	10.188	7.273
5	S	CMGC/MAPK/JNK	11.399	6.067
5	S	CMGC/MAPK/nmo	0.318	0.151
5	S	CMGC/MAPK/p38	6.153	4.596
5	S	STE/STE11/MEKK1	2.721	2.548
5	S	STE/STE20/KHS	0.778	0.644
5	S	STE/STE20/PAKA	5.111	5.054
5	S	TKL/LISK/LIMK	15.913	-0.621
5	S	TKL/MLK/ILK	34.193	17.427
5	S	TKL/RAF/KSR	1.987	1.932
5	S	Atypical/PIKK/ATR	11.776	11.766
5	S	Atypical/PIKK/DNAPK	9.443	9.293
5	S	Other/Bud32/TP53RK	3.964	2.422
5	S	Other/CAMKK/CAMKK-Meta	0.001	0.001
5	S	Other/Haspin/HASPIN	10.22	0.323
5	S	Other/NEK/NEK2	2.195	1.836
5	S	Other/NKF2/PINK1	13.473	13.151
5	S	Other/TLK/TLK1	3.157	2.553
5	S	Other/WEE/Myt1	2.636	1.954
5	S	Dual/TK/Src	4.264	3.477
5	S	AGC/DMPK/CRIK/CIT	2.438	0.463
5	S	AGC/DMPK/GEK/DMPK	4.675	2.819
5	S	AGC/GRK/GRK/GRK1	9.967	7.489
5	S	AGC/PKC/PKCi/PRKCI	9.723	7.383
5	S	AGC/PKC/PKCi/PRKCZ	36.291	35.226
5	S	CAMK/DAPK/DRAK/STK17B	3.367	2.804
5	S	CK1/CK1/CK1-D/CSNK1E	30.12	24.906
5	S	CMGC/CDK/CDK2/CDC28	12.255	11.971
5	S	CMGC/CDK/CDK2/CDK2	10.843	10.373
5	S	CMGC/CDK/CDK2/CDK3	7.602	6.863
5	S	CMGC/CDK/CDK4/CDK4	8.23	3.982
5	S	CMGC/CDK/CDK4/CDK6	84.727	57.342
5	S	CMGC/CDK/CDK5/CDK5	18.785	10.634
5	S	CMGC/CDK/CDK5/PHO85	2.959	1.592
5	S	CMGC/CDK/CDK7/CDK7	37.057	16.149
5	S	CMGC/CDK/CDK8/CDK8	44.741	29.727
5	S	CMGC/CDK/CDK9/CDK9	3.905	2.931
5	S	CMGC/CDK/CRK7/CDK12	3.6	1.596
5	S	CMGC/DYRK/HIPK/HIPK1	3.671	2.364
5	S	CMGC/DYRK/HIPK/HIPK2	104.096	102.774
5	S	CMGC/DYRK/HIPK/HIPK3	3.998	1.699
5	S	CMGC/MAPK/ERK1/MAPK1	12.242	10.232
5	S	CMGC/MAPK/ERK1/MAPK3	12.956	11.65
5	S	CMGC/MAPK/ERK3/MAPK6	2.626	2.328
5	S	CMGC/MAPK/JNK/MAPK10	0.023	0.001
5	S	CMGC/MAPK/JNK/MAPK8	8.637	3.994
5	S	CMGC/MAPK/nmo/NLK	0.318	0.151
5	S	CMGC/MAPK/p38/MAPK12	129.276	118.354
5	S	CMGC/MAPK/p38/MAPK14	11.908	7.543
5	S	STE/STE11/MEKK1/MAP3K1	2.721	2.548
5	S	STE/STE20/PAKA/PAK2	20.564	18.811
5	S	TKL/LISK/LIMK/LIMK1	15.913	-0.621
5	S	TKL/MLK/ILK/ILK	34.193	17.427
5	S	Atypical/Alpha/ChaK/TRPM6	7.101	1.368
5	S	Atypical/PIKK/ATR/ATR	11.776	11.766
5	S	Atypical/PIKK/DNAPK/PRKDC	9.443	9.293
5	S	Atypical/PIKK/FRAP/TOR2	2.127	1.686
5	S	Other/NEK/NEK2/NEK2	2.195	1.836
5	S	Other/ULK/ULK/ULK2	3.916	3.47
5	S	Other/WEE/Myt1/PKMYT1	2.636	1.954
5	S	Dual/TK/Src/SrcA	3.997	3.02
13	Y	TK/EGFR	8.932	7.148
13	Y	Dual/AGC	3.228	1.75
13	Y	Dual/CAMK	1.545	1.348
13	Y	Dual/CMGC	4.59e-05	0
13	Y	TK/EGFR/EGFR	9.956	7.806
13	Y	TK/EGFR/ERBB4	1.36e-06	0
13	Y	TK/FGFR/FGFR1	11.695	6.479
13	Y	TK/Fak/PTK2	2.2e-05	0
13	Y	TK/PDGFR/CSF1R	0.000242	0
13	Y	TK/PDGFR/PDGFRA	14.209	10.563
13	Y	TK/PDGFR/PDGFRB	59.996	48.054
13	Y	TK/Src/SRM	1.527	1.421
13	Y	TK/Trk/NTRK1	1.32e-08	0
13	Y	TK/VEGFR/FLT1	2.438	2.041
13	Y	Dual/Other/PEK	2.011	1.506
13	Y	TK/Src/SrcA/FGR	7.76	5.951
13	Y	TK/Src/SrcB/LYN	3.83	2.452
13	Y	Dual/Other/PEK/PKR	1.932	1.193
24	Y	TK/Ack	5.4e-07	0
24	Y	TK/EGFR	16.339	7.148
24	Y	TK/FGFR	376.361	330.368
24	Y	TK/InsR	14.395	11.728
24	Y	TK/Ack/TNK2	5.4e-07	0
24	Y	TK/EGFR/EGFR	11.157	7.806
24	Y	TK/EGFR/ERBB2	6.453	3.375
24	Y	TK/EGFR/ERBB4	3.49e-06	0
24	Y	TK/Eph/EPHA2	1.834	1.436
24	Y	TK/FGFR/FGFR1	9.024	6.479
24	Y	TK/FGFR/FGFR3	4.26e-07	0
24	Y	TK/Fak/PTK2	3.09e-05	0
24	Y	TK/InsR/IGF1R	4.686	3.455
24	Y	TK/PDGFR/PDGFRA	11.777	10.563
24	Y	TK/PDGFR/PDGFRB	60.777	48.054
24	Y	TK/Syk/ZAP70	7.665	6.115
24	Y	TK/Tec/TEC	280.051	262.617
24	Y	TK/Trk/NTRK1	6.38e-07	0
24	Y	TK/Trk/NTRK2	1.3e-06	0
24	Y	TK/VEGFR/FLT1	2.713	2.041
24	Y	TK/Src/SrcB/HCK	9.53	8.658
24	Y	Dual/CMGC/DYRK/DYRK2	1.187	0.987
27	S	CK1/VRK	287.897	238.712
27	S	TKL/RAF	1.829	1.819
27	S	Other/CAMKK	4.02	2.461
27	S	AGC/DMPK/CRIK	1.291	0.463
27	S	CAMK/DAPK/DRAK	4.638	4.133
27	S	CK1/TTBK/TTBK1	10.021	8.797
27	S	CMGC/GSK/GSK3A	85.941	76.248
27	S	CMGC/MAPK/ERK3	2.488	2.464
27	S	STE/STE20/KHS	0.734	0.644
27	S	STE/STE20/SLK	3.843	3.336
27	S	TKL/LISK/LIMK	0.188	-0.621
27	S	Atypical/PIKK/DNAPK	10.616	9.293
27	S	Other/BUB/BUB1	2.8e-05	0
27	S	Other/CAMKK/CAMKK-Meta	0.002	0.001
27	S	Other/IKK/IKBKB	21.054	18.971
27	S	Other/NEK/NEK9	5.188	3.006
27	S	Other/WEE/Myt1	3.243	1.954
27	S	AGC/DMPK/CRIK/CIT	1.291	0.463
27	S	AGC/PKC/PKCh/PRKCH	25.583	24.449
27	S	AGC/PKC/PKCi/PRKCZ	40.394	35.226
27	S	CAMK/CAMKL/BRSK/BRSK1	0.817	0.638
27	S	CAMK/DAPK/DRAK/STK17B	3.734	2.804
27	S	STE/STE20/MST/STK3	76.562	61.54
27	S	STE/STE20/PAKA/PAK1	22.724	20.686
27	S	STE/STE20/PAKA/PAK3	13.8	11.4
27	S	STE/STE20/SLK/STK10	3.21	2.842
27	S	STE/STE7/MEK3/MAP2K3	5.79e-05	0
27	S	TKL/LISK/LIMK/LIMK1	0.188	-0.621
27	S	Atypical/PIKK/DNAPK/PRKDC	10.616	9.293
27	S	Atypical/PIKK/FRAP/MTOR	14.666	8.128
27	S	Other/CAMKK/CAMKK-Meta/CAMKK1	1.487	1.37
27	S	Other/NEK/NEK9/NEK9	5.188	3.006
27	S	Other/ULK/ULK/ULK2	3.993	3.47
27	S	Other/WEE/Myt1/PKMYT1	3.243	1.954
29	S	AGC/SGK	11.558	11.396
29	S	CMGC/CK2	1.901	1.074
29	S	Atypical/Alpha	11.065	9.832
29	S	Atypical/GTF2F1	2.986	2.058
29	S	Other/CAMKK	2.712	2.461
29	S	Other/NEK	107.377	106.827
29	S	CAMK/CAMKL/MARK	174.629	155.927
29	S	CAMK/DAPK/DRAK	4.419	4.133
29	S	CAMK/RAD53/DUN1	1.532	1.425
29	S	CMGC/CK2/CK2a1	5.46	3.086
29	S	CMGC/CK2/CSNK2A2	0.001	0.001
29	S	CMGC/GSK/GSK3A	78.096	76.248
29	S	TKL/LISK/LIMK	0.299	-0.621
29	S	TKL/RAF/RAF	1.841	1.258
29	S	Atypical/Alpha/ChaK	19.222	13.771
29	S	Atypical/GTF2F1/GTF2F1	2.986	2.058
29	S	Other/BUB/BUB1	5.01e-05	0
29	S	Other/CAMKK/CAMKK-Meta	0.001	0.001
29	S	Other/NEK/NEK1	2.687	2.377
29	S	Other/NEK/NEK9	4.196	3.006
29	S	Other/TLK/TLK1	2.773	2.553
29	S	Other/WNK/WNK1	0.000367	0
29	S	CAMK/CAMKL/MARK/MARK1	0.29	0.261
29	S	CAMK/DAPK/DRAK/STK17B	3.573	2.804
29	S	CAMK/MAPKAPK/MK2/MAPKAPK3	0.013	0.012
29	S	CAMK/MAPKAPK/MNK/MKNK2	22.532	20.139
29	S	STE/STE20/YSK/STK25	1.756	1.635
29	S	TKL/LISK/LIMK/LIMK1	0.299	-0.621
29	S	TKL/RAF/RAF/RAF1	11.173	8.976
29	S	Other/NEK/NEK1/NEK1	2.35	2.349
29	S	Other/NEK/NEK9/NEK9	4.196	3.006
41	S	STE/STE7	31.538	25.765
41	S	AGC/PKC/PKCd	-10.208	-10.804
41	S	CAMK/CAMK-Unique/SRK2E	4.244	2.862
41	S	CMGC/SRPK/SRPK1	61.128	56.572
41	S	TKL/STKR/STKR1	12.212	9.505
41	S	Other/Aur/AURKC	18.205	15.667
41	S	Other/BUB/BUB1	2.85e-05	0
41	S	Other/NEK/NEK9	3.235	3.006
41	S	Other/PEK/GCN2	3.4	3.371
41	S	Other/TLK/TLK1	3.771	2.553
41	S	AGC/PKC/PKCa/PRKCB	4.66	2.097
41	S	AGC/PKC/PKCd/PRKCD	10.672	8.595
41	S	TKL/RAF/RAF/BRAF	3.059	2.51
41	S	Atypical/PDHK/PDHK/PDK1	0.162	0.143
41	S	Other/NEK/NEK9/NEK9	3.235	3.006
41	S	Other/PEK/GCN2/EIF2AK4	3.4	3.371
41	S	Other/PLK/PLK1/CDC5	265.186	199.189
41	S	Other/ULK/ULK/ULK2	4.34	3.47
42	S	AGC/PKA	22.517	21.268
42	S	STE/STE20	4.78	4.709
42	S	TKL/LISK	2.817	2.185
42	S	TKL/RAF	1.833	1.819
42	S	Atypical/GTF2F1	2.685	2.058
42	S	Other/Aur	10.743	7.351
42	S	Other/NKF2	15.648	13.151
42	S	AGC/RSK/MSK	3.116	1.954
42	S	CAMK/PHK/PHKG1	2.446	2.171
42	S	CMGC/CDK/CCRK	3.384	2.372
42	S	STE/STE20/PAKB	15.984	11.907
42	S	TKL/MLK/ILK	21.44	17.427
42	S	Atypical/Alpha/ChaK	14.548	13.771
42	S	Atypical/GTF2F1/GTF2F1	2.685	2.058
42	S	Other/Aur/AurB	0.073	0.015
42	S	Other/Aur/AURKA	48.037	42.082
42	S	Other/Aur/AURKC	19.677	15.667
42	S	Other/Aur/IPL1	3.043	2.425
42	S	Other/BUB/BUB1	4.15e-05	0
42	S	Other/NKF2/PINK1	15.648	13.151
42	S	Other/PEK/PEK	1.313	0.943
42	S	Dual/TK/Src	4.659	3.477
42	S	AGC/GRK/GRK/GRK1	15.183	7.489
42	S	AGC/PKC/PKCh/PRKCH	25.422	24.449
42	S	AGC/RSK/MSK/RPS6KA4	3.155	2.895
42	S	AGC/RSK/MSK/RPS6KA5	2.991	1.755
42	S	CAMK/DAPK/DAPK/DAPK2	2.768	2.375
42	S	CAMK/DAPK/DRAK/STK17B	3.193	2.804
42	S	CMGC/CDK/CCRK/CDK20	3.384	2.372
42	S	CMGC/CDK/CDK8/CDK8	30.277	29.727
42	S	STE/STE20/PAKA/PAK1	21.7	20.686
42	S	STE/STE20/PAKB/PAK4	21.051	16.44
42	S	TKL/MLK/ILK/ILK	21.44	17.427
42	S	Atypical/Alpha/ChaK/TRPM7	4.48	4.049
42	S	Atypical/PDHK/PDHK/PDK3	2.138	2.069
42	S	Other/PEK/PEK/EIF2AK3	1.313	0.943
42	S	Other/PLK/PLK1/CDC5	240.963	199.189
51	S	AGC/GRK	2.159	2.024
51	S	CAMK/DCAMKL	4.61	3.975
51	S	CAMK/RAD53	5.389	4.83
51	S	CAMK/TSSK	3.046	2.889
51	S	CMGC/RCK	3.509	3.201
51	S	STE/STE11	5.173	5.162
51	S	TKL/RAF	2.155	1.819
51	S	CAMK/DCAMKL/DCLK1	4.61	3.975
51	S	CAMK/PHK/PHKG1	2.293	2.171
51	S	CMGC/CDK/CCRK	2.938	2.372
51	S	CMGC/RCK/MAK	3.509	3.201
51	S	STE/STE20/MST	21.248	18.128
51	S	STE/STE20/PAKA	6.08	5.054
51	S	TKL/STKR/STKR2	1.182	1.091
51	S	Other/Aur/AURKC	16.096	15.667
51	S	Other/BUB/BUB1	4.71e-05	0
51	S	Other/NEK/NEK11	3.728	3.161
51	S	Dual/TK/Src	4.622	3.477
51	S	AGC/GRK/GRK/GRK1	8.064	7.489
51	S	CAMK/DAPK/DAPK/DAPK3	10.067	7.327
51	S	CAMK/DAPK/DRAK/STK17B	2.942	2.804
51	S	CAMK/MAPKAPK/MNK/MKNK2	21.323	20.139
51	S	CMGC/CDK/CCRK/CDK20	2.938	2.372
51	S	CMGC/CDK/CDK8/CDK8	36.925	29.727
51	S	CMGC/DYRK/DYRK2/DYRK3	2.219	2.039
51	S	CMGC/RCK/MAK/ICK	3.509	3.201
51	S	STE/STE20/PAKA/CLA4	4.156	2.834
51	S	STE/STE20/PAKA/PAK1	23.209	20.686
51	S	TKL/STKR/STKR1/TGFBR1	17.15	15.296
51	S	TKL/STKR/STKR2/TGFBR2	1.182	1.091
51	S	Other/NEK/NEK11/NEK11	3.728	3.161
51	S	Dual/TK/Src/SrcA	3.468	3.02
52	T	PKL	2.689	2.527
52	T	AGC/PKN	113.158	96.329
52	T	CAMK/RAD53	7.018	4.83
52	T	CK1/VRK	252.87	238.712
52	T	PKL/FJ	2.689	2.527
52	T	AGC/PDK1/PKH1	4.199	3.709
52	T	AGC/PKN/PKN1	76.814	65.184
52	T	CAMK/CAMKL/LKB	21.197	19.245
52	T	CAMK/RAD53/CHEK2	10.695	9.836
52	T	CMGC/MAPK/ERK7	7.079	6.042
52	T	CMGC/SRPK/SRPK1	64.043	56.572
52	T	PKL/FJ/FAM20C	2.689	2.527
52	T	STE/STE20/KHS	0.746	0.644
52	T	TKL/MLK/ZAK	3.064	2.964
52	T	Other/BUB/BUB1	3.59e-05	0
52	T	Other/PEK/PEK	1.9	0.943
52	T	Other/WNK/WNK1	2.3e-05	0
52	T	Other/WNK/WNK2	3.044	2.736
52	T	Other/WNK/WNK4	3.246	2.61
52	T	Dual/TK/Ret	2.12	2.023
52	T	AGC/GRK/GRK/GRK4	12.257	11.04
52	T	CAMK/CAMKL/BRSK/BRSK2	4.312	3.614
52	T	CAMK/CAMKL/LKB/STK11	21.005	19.324
52	T	CK1/CK1/CK1-D/CSNK1E	28.339	24.906
52	T	CMGC/MAPK/ERK7/MAPK15	7.079	6.042
52	T	TKL/MLK/ZAK/MAP3K20	3.064	2.964
52	T	TKL/RAF/KSR/KSR2	1.98	1.931
52	T	TKL/STKR/STKR1/ACVRL1	0.884	0.661
52	T	Atypical/PDHK/PDHK/PDK4	1.869	1.67
52	T	Other/PEK/PEK/EIF2AK3	1.9	0.943
52	T	Dual/TK/Ret/RET	2.12	2.023
61	S	AGC/PKC	-2.909	-4.407
61	S	CAMK/DCAMKL	4.308	3.975
61	S	CMGC/CDKL	3.852	3.395
61	S	Other/TLK	2.062	1.858
61	S	AGC/PKC/PKCa	9.414	7.346
61	S	AGC/PKC/PKCh	8.863	8.732
61	S	AGC/PKC/PKCi	3.718	1.788
61	S	AGC/SGK/SGK3	3.358	3.342
61	S	CAMK/CAMKL/PASK	2.176	1.833
61	S	CAMK/CAMKL/QIK	13.305	12.597
61	S	CAMK/DAPK/DRAK	4.527	4.133
61	S	CAMK/DCAMKL/DCLK1	4.308	3.975
61	S	CAMK/PKD/PRKD2	2.052	1.986
61	S	CMGC/CDKL/CDKL5	3.852	3.395
61	S	CMGC/GSK/GSK3A	76.434	76.248
61	S	CMGC/MAPK/ERK7	6.668	6.042
61	S	CMGC/SRPK/SRPK1	75.575	56.572
61	S	TKL/RAF/KSR	2.029	1.932
61	S	TKL/RAF/RAF	1.336	1.258
61	S	Other/Aur/AURKC	16.467	15.667
61	S	Other/BUB/BUB1	2.88e-05	0
61	S	Other/TLK/TLK1	3.756	2.553
61	S	Other/WNK/WNK1	0.000384	0
61	S	AGC/GRK/GRK/GRK1	7.552	7.489
61	S	AGC/GRK/GRK/GRK7	1.331	1.296
61	S	AGC/PKC/PKCa/PRKCA	21.035	17.673
61	S	AGC/PKC/PKCa/PRKCB	5.909	2.097
61	S	AGC/PKC/PKCa/PRKCG	131.182	104.646
61	S	AGC/PKC/PKCd/PRKCD	8.833	8.595
61	S	AGC/PKC/PKCi/PRKCZ	35.396	35.226
61	S	CAMK/CAMKL/PASK/PASK	2.176	1.833
61	S	CAMK/CAMKL/QIK/SIK2	1.437	1.418
61	S	CAMK/DAPK/DAPK/DAPK3	7.466	7.327
61	S	CMGC/CDK/CDK8/CDK19	4.014	2.451
61	S	CMGC/MAPK/ERK7/MAPK15	6.668	6.042
61	S	STE/STE7/MEK3/MAP2K3	5.71e-05	0
61	S	Atypical/PDHK/PDHK/PDK2	1.854	1.384
61	S	Other/ULK/ULK/ULK3	2.003	1.78
77	S	AGC/PKA	22.786	21.268
77	S	AGC/PKG	9.087	7.901
77	S	AGC/PKN	129.565	96.329
77	S	Atypical/Alpha	10.554	9.832
77	S	Atypical/BCR	3.788	2.568
77	S	Other/Aur	9.59	7.351
77	S	Other/CDC7	70.534	69.788
77	S	Other/PEK	1.577	1.521
77	S	AGC/Akt/AKT2	23.902	20.896
77	S	AGC/Akt/AKT3	3.357	3.297
77	S	AGC/NDR/LATS	0.528	0.463
77	S	AGC/PKA/PKACA	2.753	1.263
77	S	AGC/PKC/PKCd	-9.576	-10.804
77	S	AGC/PKC/PKCi	2.145	1.788
77	S	AGC/PKN/PKN1	88.816	65.184
77	S	AGC/RSK/MSK	2.493	1.954
77	S	CAMK/CAMKL/MELK	197.037	169.535
77	S	CAMK/DAPK/DAPK	14.52	14.146
77	S	CMGC/CDK/CCRK	2.874	2.372
77	S	CMGC/DYRK/HIPK	4.688	4.316
77	S	CMGC/GSK/GSK3A	82.548	76.248
77	S	CMGC/GSK/GSK3B	6.702	6.68
77	S	STE/STE7/MEK1	164.455	129.13
77	S	Atypical/BCR/BCR	3.788	2.568
77	S	Other/Aur/AurB	0.073	0.015
77	S	Other/Aur/IPL1	2.89	2.425
77	S	Other/BUB/BUB1	5.68e-05	0
77	S	Other/CDC7/CDC7	70.534	69.788
77	S	Other/WNK/WNK1	0.000408	0
77	S	AGC/DMPK/GEK/CDC42BPA	2.499	2.377
77	S	AGC/DMPK/GEK/DMPK	2.975	2.819
77	S	AGC/PKC/PKCd/PRKCD	10.12	8.595
77	S	AGC/PKC/PKCd/PRKCQ	1.892	1.44
77	S	AGC/RSK/MSK/RPS6KA5	2.445	1.755
77	S	AGC/RSK/RSKp90/RPS6KA3	2.018	2
77	S	CAMK/CAMKL/BRSK/BRSK1	0.657	0.638
77	S	CAMK/CAMKL/MELK/MELK	197.037	169.535
77	S	CAMK/DAPK/DAPK/DAPK1	10.979	10.01
77	S	CAMK/DAPK/DAPK/DAPK3	9.108	7.327
77	S	CAMK/MAPKAPK/MNK/MKNK1	9.638	9.098
77	S	CAMK/MAPKAPK/MNK/MKNK2	23.123	20.139
77	S	CMGC/CDK/CCRK/CDK20	2.874	2.372
77	S	CMGC/CDK/CDK8/CDK19	3.163	2.451
77	S	STE/STE20/PAKA/PAK1	23.726	20.686
77	S	STE/STE20/PAKA/PAK2	23.935	18.811
77	S	STE/STE20/PAKA/STE20	2.604	2.013
77	S	STE/STE7/MEK1/MAP2K1	101.072	76.954
77	S	TKL/STKR/STKR1/ACVRL1	0.748	0.661
77	S	Other/CAMKK/CAMKK-Meta/CAMKK1	1.381	1.37
105	S	CAMK/MLCK	8.821	8.735
105	S	CMGC/CDKL	4.809	3.395
105	S	STE/STE7	31.65	25.765
105	S	Other/BUB	0.354	0.267
105	S	Other/CAMKK	2.715	2.461
105	S	Other/KIS	1.849	1.812
105	S	Other/NEK	117.439	106.827
105	S	CK1/CK1/CK1-D	7.426	6.836
105	S	CMGC/CDK/CCRK	3.107	2.372
105	S	CMGC/CDKL/CDKL5	4.809	3.395
105	S	CMGC/CK2/CSNK2A2	0.001	0.001
105	S	Atypical/Alpha/eEF2K	76.622	60.324
105	S	Other/BUB/BUB1	4.76e-05	0
105	S	Other/CAMKK/CAMKK-Meta	0.001	0.001
105	S	Other/IKK/IKBKB	19.163	18.971
105	S	Other/KIS/UHMK1	1.849	1.812
105	S	Other/NEK/NEK9	3.474	3.006
105	S	Other/PEK/GCN2	3.816	3.371
105	S	Other/WNK/WNK1	0.000746	0
105	S	CAMK/CAMKL/QIK/SIK1	8.41	7.252
105	S	CAMK/MAPKAPK/MK2/MAPKAPK3	0.012	0.012
105	S	CK1/CK1/CK1-A/CSNK1A1	22.435	21.704
105	S	CK1/CK1/CK1-D/CSNK1D	15.659	13.134
105	S	CMGC/CDK/CCRK/CDK20	3.107	2.372
105	S	STE/STE20/PAKB/PAK6	2.016	1.729
105	S	STE/STE7/MEK3/MAP2K3	3.05e-05	0
105	S	STE/STE7/MEK3/MAP2K6	2.354	2.303
105	S	TKL/RAF/RAF/ARAF	3.402	3.24
105	S	Atypical/Alpha/eEF2K/EEF2K	76.622	60.324
105	S	Atypical/PIKK/FRAP/MTOR	9.207	8.128
105	S	Other/CAMKK/CAMKK-Meta/CAMKK2	18.774	17.589
105	S	Other/NEK/NEK9/NEK9	3.474	3.006
105	S	Other/PEK/GCN2/EIF2AK4	3.816	3.371
105	S	Other/PLK/PLK2/PLK3	11.212	9.747
152	T	CAMK/PIM	15.095	12.431
152	T	STE/STE7	32.644	25.765
152	T	AGC/PDK1/PKH2	3.224	2.242
152	T	AGC/PKC/PKCd	-9.187	-10.804
152	T	CAMK/PIM/PIM2	5.198	5.098
152	T	TKL/MLK/TAK1	5.607	5.514
152	T	TKL/RAF/RAF	1.9	1.258
152	T	Atypical/PDHK/PDHK	4.992	3.967
152	T	Other/Aur/AurB	0.067	0.015
152	T	Other/Aur/IPL1	3.055	2.425
152	T	Other/BUB/BUB1	7.91e-06	0
152	T	Other/NEK/NEK2	2.169	1.836
152	T	Other/WNK/WNK1	0.000427	0
152	T	Dual/TK/InsR	3.586	3.408
152	T	Dual/TK/Ret	2.297	2.023
152	T	AGC/DMPK/GEK/DMPK	3.332	2.819
152	T	AGC/GRK/GRK/GRK5	2.799	2.138
152	T	CMGC/MAPK/ERK3/MAPK6	2.504	2.328
152	T	STE/STE20/PAKA/CLA4	2.988	2.834
152	T	STE/STE20/PAKA/PAK1	20.833	20.686
152	T	STE/STE7/MEK1/MAP2K2	2.894	2.322
152	T	TKL/MLK/TAK1/MAP3K15	5.607	5.514
152	T	Other/NEK/NEK2/NEK2	2.169	1.836
152	T	Dual/TK/Ret/RET	2.297	2.023
157	T	CAMK/DCAMKL	4.001	3.975
157	T	STE/STE7	25.956	25.765
157	T	CAMK/DCAMKL/DCLK1	4.001	3.975
157	T	STE/STE20/FRAY	71.407	69.264
157	T	STE/STE20/NinaC	4.212	3.437
157	T	STE/STE20/TAO	4.625	2.453
157	T	TKL/IRAK/IRAK4	155.595	149.439
157	T	Atypical/PDHK/PDHK	4.34	3.967
157	T	Other/BUB/BUB1	5.1e-05	0
157	T	Other/NAK/BIKE	3.907	2.856
157	T	Other/WNK/WNK1	0.000325	0
157	T	Other/WNK/WNK2	2.789	2.736
157	T	AGC/RSK/RSKp90/RPS6KA1	2.239	2.053
157	T	STE/STE20/NinaC/MYO3A	4.212	3.437
157	T	STE/STE20/SLK/STK10	3.316	2.842
157	T	Atypical/Alpha/ChaK/TRPM6	1.475	1.368
157	T	Atypical/PDHK/PDHK/PDK1	0.172	0.143
157	T	Atypical/PDHK/PDHK/PDK4	1.873	1.67
157	T	Other/NAK/BIKE/AAK1	3.907	2.856
164	S	AGC/NDR	0.002	0.001
164	S	Other/Bud32	2.526	2.422
164	S	AGC/NDR/NDR	0.374	0.33
164	S	CAMK/CAMKL/MELK	202.795	169.535
164	S	CAMK/CAMKL/QIK	15.303	12.597
164	S	CMGC/CDK/CDK8	11.338	7.576
164	S	Other/BUB/BUB1	2.07e-05	0
164	S	Other/Bud32/TP53RK	2.526	2.422
164	S	Other/PEK/GCN2	3.866	3.371
164	S	Other/WNK/WNK1	0.0005	0
164	S	Dual/TK/Src	3.76	3.477
164	S	AGC/NDR/LATS/LATS1	0.002	0.001
164	S	AGC/NDR/LATS/LATS2	0.008	0.007
164	S	AGC/NDR/NDR/STK38	1.578	0.215
164	S	CAMK/CAMKL/BRSK/BRSK2	3.791	3.614
164	S	CAMK/CAMKL/MARK/MARK4	3.29	2.935
164	S	CAMK/CAMKL/MELK/MELK	202.795	169.535
164	S	TKL/STKR/STKR1/TGFBR1	15.873	15.296
164	S	Atypical/PDHK/PDHK/PDK1	0.148	0.143
164	S	Other/PEK/GCN2/EIF2AK4	3.866	3.371
164	S	Other/PLK/PLK2/PLK2	18.625	15.377
171	S	RGC	5.361	3.86
171	S	CAMK/RAD53	6.359	4.83
171	S	CAMK/TSSK	3.447	2.889
171	S	CMGC/CK2	1.677	1.074
171	S	RGC/RGC	5.361	3.86
171	S	STE/STE11	5.252	5.162
171	S	Atypical/PIKK	13.223	10.89
171	S	Other/TLK	2.611	1.858
171	S	Other/ULK	31.213	30.737
171	S	CAMK/RAD53/CHEK2	11.478	9.836
171	S	CMGC/CDK/CDK8	8.113	7.576
171	S	CMGC/CK2/CSNK2A2	0.001	0.001
171	S	CMGC/MAPK/ERK7	6.92	6.042
171	S	RGC/RGC/NPR1	5.361	3.86
171	S	STE/STE7/MEK4	0.008	0.007
171	S	STE/STE7/MEK7	2.596	2.466
171	S	Atypical/Alpha/eEF2K	70.14	60.324
171	S	Atypical/PIKK/ATM	16.245	10.614
171	S	Atypical/PIKK/ATR	18.719	11.766
171	S	Atypical/PIKK/DNAPK	11.67	9.293
171	S	Atypical/PIKK/SMG1	3.09	1.899
171	S	Other/BUB/BUB1	2.72e-05	0
171	S	Other/NEK/NEK6	34.494	32.605
171	S	Other/PLK/PLK1	13.583	12.239
171	S	Other/ULK/ULK	28.966	26.613
171	S	Other/WNK/WNK1	6.35e-05	0
171	S	Other/WNK/WNK4	2.969	2.61
171	S	AGC/GRK/BARK/GRK3	19.65	10.683
171	S	AGC/RSK/RSKp90/RPS6KA1	2.411	2.053
171	S	CAMK/CAMKL/MARK/MARK2	298.303	288.778
171	S	CAMK/MAPKAPK/MNK/MKNK1	10.019	9.098
171	S	CK1/CK1/CK1-D/CSNK1D	14.963	13.134
171	S	CMGC/MAPK/ERK7/MAPK15	6.92	6.042
171	S	STE/STE11/MEKK2/MAP3K3	17.044	12.593
171	S	STE/STE20/PAKA/PAK3	15.522	11.4
171	S	STE/STE7/MEK4/MAP2K4	0.008	0.007
171	S	STE/STE7/MEK7/MAP2K7	2.596	2.466
171	S	TKL/RAF/RAF/ARAF	4.544	3.24
171	S	Atypical/Alpha/eEF2K/EEF2K	70.14	60.324
171	S	Atypical/PIKK/ATM/ATM	16.245	10.614
171	S	Atypical/PIKK/ATR/ATR	18.719	11.766
171	S	Atypical/PIKK/DNAPK/PRKDC	11.67	9.293
171	S	Atypical/PIKK/SMG1/SMG1	3.09	1.899
171	S	Other/NEK/NEK6/NEK6	82.177	80.955
171	S	Other/PLK/PLK1/CDC5	210.358	199.189
171	S	Other/PLK/PLK1/PLK1	11.801	11.654
171	S	Other/ULK/ULK/ULK1	36.488	32.223
177	S	AGC/GRK	3.913	2.024
177	S	CK1/VRK	256.258	238.712
177	S	Other/CDC7	73.795	69.788
177	S	Other/ULK	31.917	30.737
177	S	AGC/GRK/GRK	14.397	11.229
177	S	CMGC/SRPK/SRPK1	59.168	56.572
177	S	TKL/IRAK/IRAK4	174.674	149.439
177	S	Other/BUB/BUB1	2.74e-05	0
177	S	Other/CDC7/CDC7	73.795	69.788
177	S	AGC/GRK/GRK/GRK5	2.316	2.138
177	S	CAMK/CAMKL/MARK/MARK3	286.307	284.326
177	S	CAMK/CAMKL/QIK/SIK2	1.655	1.418
177	S	CMGC/MAPK/ERK3/MAPK6	2.365	2.328
177	S	CMGC/MAPK/p38/HOG1	3.928	3.652
177	S	STE/STE20/FRAY/OXSR1	21.056	19.781
177	S	STE/STE20/MST/STK4	4.942	4.889
177	S	Other/PLK/PLK2/PLK3	11.776	9.747
182	S	AGC	1.127	0.386
182	S	CK1	6.781	5.148
182	S	CMGC	40.889	38.317
182	S	AGC/DMPK	14.158	11.906
182	S	AGC/PKA	22.532	21.268
182	S	CK1/CK1	6.968	6.297
182	S	CK1/VRK	407.705	238.712
182	S	CMGC/CDK	9.193	6.537
182	S	CMGC/DYRK	21.075	14.351
182	S	CMGC/GSK	10.728	7.421
182	S	CMGC/MAPK	10.387	8.865
182	S	Atypical/PDHK	19.127	18.695
182	S	Other/KIS	2.892	1.812
182	S	Dual/TK	40.666	37.908
182	S	AGC/DMPK/GEK	30.332	20.98
182	S	AGC/DMPK/ROCK	13.186	11.636
182	S	AGC/GRK/BARK	167.145	151.148
182	S	AGC/PKA/PKACA	3.783	1.263
182	S	AGC/PKA/PRKACB	3.429	2.758
182	S	AGC/RSK/MSK	2.379	1.954
182	S	CMGC/CDK/CCRK	3.498	2.372
182	S	CMGC/CDK/CDC2	7.496	5.354
182	S	CMGC/CDK/CDK2	9.252	6.445
182	S	CMGC/CDK/CDK4	8.755	4.629
182	S	CMGC/CDK/CDK5	26.529	20.939
182	S	CMGC/CDK/CDK9	34.641	31.633
182	S	CMGC/CDK/CRK7	4.038	1.596
182	S	CMGC/DYRK/DYRK1	25.401	17.314
182	S	CMGC/DYRK/DYRK2	11.144	8.186
182	S	CMGC/DYRK/HIPK	9.091	4.316
182	S	CMGC/GSK/GSK3A	81.233	76.248
182	S	CMGC/GSK/GSK3B	10.249	6.68
182	S	CMGC/MAPK/ERK	23.576	18.177
182	S	CMGC/MAPK/ERK1	10.226	7.273
182	S	CMGC/MAPK/ERK7	6.751	6.042
182	S	CMGC/MAPK/JNK	9.024	6.067
182	S	CMGC/MAPK/nmo	0.206	0.151
182	S	CMGC/MAPK/p38	6.614	4.596
182	S	STE/STE11/MEKK2	23.107	18.324
182	S	STE/STE20/MSN	3.083	2.694
182	S	Other/Aur/AurB	0.073	0.015
182	S	Other/Aur/IPL1	2.586	2.425
182	S	Other/IKK/IKBKE	79.873	77.687
182	S	Other/KIS/UHMK1	2.892	1.812
182	S	Other/WNK/WNK1	0.000358	0
182	S	AGC/GRK/BARK/GRK2	145.887	134.883
182	S	AGC/RSK/MSK/RPS6KA5	2.321	1.755
182	S	CAMK/CAMKL/QIK/SIK1	9.059	7.252
182	S	CMGC/CDK/CCRK/CDK20	3.498	2.372
182	S	CMGC/CDK/CDK2/CDC28	20.222	11.971
182	S	CMGC/CDK/CDK2/CDK2	14.168	10.373
182	S	CMGC/CDK/CDK4/CDK4	7.938	3.982
182	S	CMGC/CDK/CDK4/CDK6	88.006	57.342
182	S	CMGC/CDK/CDK5/CDK5	17.701	10.634
182	S	CMGC/CDK/CDK5/PHO85	2.352	1.592
182	S	CMGC/CDK/CDK8/CDK8	31.681	29.727
182	S	CMGC/CDK/CDK9/CDK9	4.817	2.931
182	S	CMGC/CDK/CRK7/CDK12	4.038	1.596
182	S	CMGC/DYRK/DYRK1/DYRK1A	45.622	38.147
182	S	CMGC/DYRK/DYRK1/DYRK1B	0.079	0.071
182	S	CMGC/DYRK/DYRK2/DYRK2	86.627	51.156
182	S	CMGC/DYRK/HIPK/HIPK1	2.433	2.364
182	S	CMGC/DYRK/HIPK/HIPK2	113.225	102.774
182	S	CMGC/DYRK/HIPK/HIPK3	4.19	1.699
182	S	CMGC/MAPK/ERK/FUS3	2.965	2.168
182	S	CMGC/MAPK/ERK1/MAPK1	14.048	10.232
182	S	CMGC/MAPK/ERK1/MAPK3	15.391	11.65
182	S	CMGC/MAPK/ERK3/MAPK4	3.134	2.2
182	S	CMGC/MAPK/ERK7/MAPK15	6.751	6.042
182	S	CMGC/MAPK/JNK/MAPK10	0.023	0.001
182	S	CMGC/MAPK/JNK/MAPK8	7.2	3.994
182	S	CMGC/MAPK/JNK/MAPK9	158.981	145.509
182	S	CMGC/MAPK/nmo/NLK	0.206	0.151
182	S	CMGC/MAPK/p38/HOG1	3.866	3.652
182	S	CMGC/MAPK/p38/MAPK11	46.707	37.247
182	S	CMGC/MAPK/p38/MAPK13	52.286	40.832
182	S	CMGC/MAPK/p38/MAPK14	8.301	7.543
182	S	STE/STE20/YSK/STK24	3.264	2.784
185	S	AGC/GRK	4.141	2.024
185	S	AGC/RSK	10.223	9.012
185	S	CAMK/CAMKL	6.745	6.392
185	S	TKL/LISK	2.765	2.185
185	S	Atypical/GTF2F1	2.22	2.058
185	S	AGC/Akt/AKT2	26.107	20.896
185	S	AGC/GRK/GRK	12.663	11.229
185	S	AGC/RSK/RSKp70	6.947	6.841
185	S	CAMK/CAMKL/AMPK	11.579	10.758
185	S	CAMK/PIM/PIM1	0.001	0.001
185	S	CAMK/PIM/PIM3	4.832	4.292
185	S	CMGC/CDK/CDK8	9.141	7.576
185	S	TKL/IRAK/IRAK4	163.506	149.439
185	S	TKL/LISK/TESK	2.643	2.377
185	S	Atypical/GTF2F1/GTF2F1	2.22	2.058
185	S	Other/BUB/BUB1	4.11e-05	0
185	S	AGC/GRK/GRK/GRK1	17.871	7.489
185	S	AGC/RSK/RSKp70/RPS6KB1	31.622	26.69
185	S	AGC/RSK/RSKp90/RPS6KA3	2.528	2
185	S	CAMK/CAMKL/MARK/MARK1	0.293	0.261
185	S	CAMK/DAPK/DAPK/DAPK3	8.315	7.327
185	S	CAMK/MAPKAPK/MNK/MKNK1	9.286	9.098
185	S	CMGC/CDK/CDK8/CDK8	37.026	29.727
185	S	STE/STE20/PAKA/CLA4	3.489	2.834
185	S	TKL/LISK/TESK/TESK1	2.643	2.365
185	S	TKL/STKR/STKR1/ACVRL1	1.047	0.661
186	T	CMGC/GSK	7.848	7.421
186	T	Other/WNK	6.288	4.657
186	T	CMGC/CDK/CDK7	17.096	15.54
186	T	CMGC/GSK/GSK3	2.759	2.673
186	T	STE/STE11/ASK	18.739	15.355
186	T	STE/STE20/NinaC	4.718	3.437
186	T	STE/STE20/SLK	3.385	3.336
186	T	STE/STE20/YSK	157.862	108.828
186	T	TKL/MLK/ILK	23.894	17.427
186	T	TKL/MLK/TAK1	5.607	5.514
186	T	TKL/STKR/STKR1	12.597	9.505
186	T	Other/BUB/BUB1	2.95e-05	0
186	T	Other/NAK/BIKE	5.281	2.856
186	T	Other/PLK/SAK	538.45	453.492
186	T	Other/TLK/TLK2	3.034	1.689
186	T	Other/WNK/WNK1	0.000485	0
186	T	AGC/RSK/MSK/RPS6KA4	3.216	2.895
186	T	CK1/CK1/CK1-G/CSNK1G2	2.385	2.263
186	T	CMGC/CDK/CDK7/CDK7	17.189	16.149
186	T	CMGC/MAPK/p38/MAPK11	38.703	37.247
186	T	STE/STE11/ASK/MAP3K5	32.205	25.324
186	T	STE/STE20/FRAY/STK39	72.325	71.262
186	T	STE/STE20/NinaC/MYO3A	4.718	3.437
186	T	STE/STE20/PAKB/PAK6	2.292	1.729
186	T	STE/STE20/SLK/STK10	2.922	2.842
186	T	STE/STE20/YSK/STK25	2.226	1.635
186	T	TKL/MLK/ILK/ILK	23.894	17.427
186	T	TKL/MLK/TAK1/MAP3K15	5.607	5.514
186	T	Other/NAK/BIKE/AAK1	5.281	2.856
186	T	Other/PLK/PLK2/PLK3	10.863	9.747
186	T	Other/PLK/SAK/PLK4	538.45	453.492
188	T	STE	6.226	5.264
188	T	AGC/DMPK/CRIK	0.628	0.463
188	T	STE/STE11/MEKK2	18.613	18.324
188	T	STE/STE20/PAKA	5.467	5.054
188	T	STE/STE20/YSK	118.502	108.828
188	T	TKL/IRAK/IRAK4	201.351	149.439
188	T	TKL/STKR/STKR1	10.685	9.505
188	T	Other/BUB/BUB1	3.9e-05	0
188	T	Other/WNK/WNK1	0.000142	0
188	T	Other/WNK/WNK2	2.95	2.736
188	T	AGC/DMPK/CRIK/CIT	0.628	0.463
188	T	AGC/GRK/GRK/GRK1	7.916	7.489
188	T	CAMK/CAMKL/BRSK/BRSK1	0.701	0.638
188	T	STE/STE11/MEKK2/MAP3K3	12.701	12.593
188	T	STE/STE20/KHS/MAP4K1	2.947	2.438
188	T	STE/STE20/MST/STK3	77.415	61.54
188	T	STE/STE7/MEK3/MAP2K3	1.52e-05	0
188	T	TKL/STKR/STKR1/ACVRL1	0.909	0.661
188	T	Other/NEK/NEK6/NEK7	4.467	3.53
190	T	AGC/GRK	2.877	2.024
190	T	CAMK/DCAMKL	4.686	3.975
190	T	CAMK/RAD53	5.008	4.83
190	T	STE/STE-Unique	8.992	8.767
190	T	TKL/STKR	19.944	18.34
190	T	Atypical/Alpha	10.534	9.832
190	T	Other/NAK	56.657	42.703
190	T	AGC/PDK1/PKH2	2.97	2.242
190	T	CAMK/CAMKL/LKB	29.84	19.245
190	T	CAMK/DCAMKL/DCLK1	4.686	3.975
190	T	CK1/VRK/VRK2	47.61	39.717
190	T	TKL/IRAK/IRAK4	167.177	149.439
190	T	Atypical/Alpha/ChaK	15.595	13.771
190	T	Other/BUB/BUB1	4.32e-05	0
190	T	Other/WNK/WNK1	8.83e-05	0
190	T	AGC/GRK/GRK/GRK7	1.418	1.296
190	T	CAMK/CAMKL/LKB/STK11	29.688	19.324
190	T	CAMK/CAMKL/MARK/MARK2	301.481	288.778
190	T	CMGC/DYRK/DYRK2/DYRK3	2.066	2.039
190	T	STE/STE20/FRAY/STK39	87.066	71.262
190	T	STE/STE20/PAKA/STE20	2.473	2.013
190	T	STE/STE20/PAKB/PAK6	1.804	1.729
190	T	TKL/RAF/RAF/ARAF	3.693	3.24
190	T	Atypical/Alpha/ChaK/TRPM7	5.153	4.049
190	T	Atypical/PDHK/PDHK/PDK2	1.99	1.384
192	S	TKL/STKR	22.85	18.34
192	S	Atypical/PIKK	12.777	10.89
192	S	CAMK/CAMKL/QIK	13.186	12.597
192	S	CMGC/DYRK/DYRK1	17.836	17.314
192	S	STE/STE-Unique/MAP3K8	18.536	15.534
192	S	STE/STE11/ASK	16.7	15.355
192	S	STE/STE20/KHS	0.966	0.644
192	S	TKL/IRAK/IRAK4	190.805	149.439
192	S	Atypical/Alpha/ChaK	15.009	13.771
192	S	Atypical/PIKK/ATM	14.37	10.614
192	S	Atypical/PIKK/DNAPK	9.986	9.293
192	S	Atypical/PIKK/SMG1	2.14	1.899
192	S	Other/BUB/BUB1	5.01e-05	0
192	S	Other/NEK/NEK11	4.49	3.161
192	S	Dual/TK/InsR	4.702	3.408
192	S	AGC/GRK/GRK/GRK4	12.194	11.04
192	S	AGC/GRK/GRK/GRK6	88.325	81.418
192	S	AGC/PKC/PKCa/PRKCG	115.832	104.646
192	S	CAMK/CAMKL/MARK/MARK3	397.576	284.326
192	S	CAMK/CAMKL/QIK/SIK1	9.281	7.252
192	S	CAMK/MAPKAPK/MNK/MKNK1	9.488	9.098
192	S	CMGC/DYRK/DYRK1/DYRK1A	38.921	38.147
192	S	STE/STE11/ASK/MAP3K5	30.173	25.324
192	S	TKL/RAF/RAF/ARAF	3.915	3.24
192	S	Atypical/Alpha/ChaK/TRPM7	4.626	4.049
192	S	Atypical/PDHK/PDHK/PDK3	2.73	2.069
192	S	Atypical/PIKK/ATM/ATM	14.37	10.614
192	S	Atypical/PIKK/DNAPK/PRKDC	9.986	9.293
192	S	Atypical/PIKK/SMG1/SMG1	2.14	1.899
192	S	Other/NEK/NEK11/NEK11	4.49	3.161
192	S	Other/ULK/ULK/ULK1	36.056	32.223
202	T	CAMK/PIM	16.504	12.431
202	T	CMGC/CDKL	3.527	3.395
202	T	Atypical/BCR	4.273	2.568
202	T	Atypical/PIKK	11.352	10.89
202	T	Other/NAK	46.445	42.703
202	T	Other/TLK	1.906	1.858
202	T	Other/WEE	2.741	1.681
202	T	CAMK/CAMKL/MELK	198.554	169.535
202	T	CMGC/CDK/CRK7	1.978	1.596
202	T	CMGC/CDKL/CDKL5	3.527	3.395
202	T	CMGC/GSK/GSK3A	77.118	76.248
202	T	STE/STE-Unique/MAP3K14	244.988	218.855
202	T	STE/STE20/MSN	2.926	2.694
202	T	STE/STE20/SLK	3.422	3.336
202	T	STE/STE20/YSK	158.835	108.828
202	T	STE/STE7/MEK1	134.122	129.13
202	T	Atypical/Alpha/eEF2K	67.378	60.324
202	T	Atypical/BCR/BCR	4.273	2.568
202	T	Atypical/PIKK/ATM	11.491	10.614
202	T	Atypical/PIKK/ATR	15.16	11.766
202	T	Atypical/PIKK/DNAPK	12.425	9.293
202	T	Atypical/PIKK/SMG1	3.221	1.899
202	T	Other/BUB/BUB1	4.04e-05	0
202	T	Other/WEE/Myt1	2.743	1.954
202	T	AGC/PKC/PKCa/PRKCB	3.167	2.097
202	T	CAMK/CAMKL/MELK/MELK	198.554	169.535
202	T	CK1/CK1/CK1-G/CSNK1G2	3.019	2.263
202	T	CMGC/CDK/CRK7/CDK12	1.978	1.596
202	T	CMGC/DYRK/HIPK/HIPK1	2.369	2.364
202	T	STE/STE20/FRAY/STK39	79.361	71.262
202	T	STE/STE20/YSK/STK24	5.552	2.784
202	T	STE/STE7/MEK1/MAP2K2	3.037	2.322
202	T	Atypical/Alpha/eEF2K/EEF2K	67.378	60.324
202	T	Atypical/PIKK/ATM/ATM	11.491	10.614
202	T	Atypical/PIKK/ATR/ATR	15.16	11.766
202	T	Atypical/PIKK/DNAPK/PRKDC	12.425	9.293
202	T	Atypical/PIKK/SMG1/SMG1	3.221	1.899
202	T	Other/WEE/Myt1/PKMYT1	2.743	1.954
207	T	CAMK	2.53	1.956
207	T	AGC/Akt	8.784	8.272
207	T	AGC/NDR	0.003	0.001
207	T	CAMK/CAMK2	7.473	5.763
207	T	CAMK/CAMKL	8.286	6.392
207	T	CAMK/DAPK	8.12	8.018
207	T	CAMK/PKD	18.604	18.101
207	T	CMGC/CDKL	5.459	3.395
207	T	CMGC/CLK	91.738	74.815
207	T	CMGC/RCK	6.916	3.201
207	T	STE/STE-Unique	12.978	8.767
207	T	Other/TOPK	2.881	2.613
207	T	Dual/TK	38.359	37.908
207	T	AGC/PKA/PKACA	1.843	1.263
207	T	AGC/PKA/PRKACB	3.039	2.758
207	T	AGC/PKN/PKN1	68.38	65.184
207	T	AGC/SGK/SGK1	12.119	10.545
207	T	AGC/SGK/SGK3	4.521	3.342
207	T	CAMK/CAMK2/CAMK2A	6.711	5.631
207	T	CAMK/CAMK2/CAMK2B	141.308	134.676
207	T	CAMK/CAMK2/CAMK2D	58.668	42.277
207	T	CAMK/CAMKL/AMPK	12.033	10.758
207	T	CAMK/CAMKL/CHK1	6.002	4.211
207	T	CAMK/CAMKL/MARK	178.929	155.927
207	T	CAMK/DAPK/DAPK	15.6	14.146
207	T	CAMK/PKD/PRKD1	5.506	5.327
207	T	CAMK/RAD53/CHEK2	12.809	9.836
207	T	CMGC/CDKL/CDKL5	5.459	3.395
207	T	CMGC/CK2/CSNK2A2	0.001	0.001
207	T	CMGC/RCK/MAK	6.916	3.201
207	T	STE/STE-Unique/MAP3K8	27.507	15.534
207	T	STE/STE20/FRAY	91.617	69.264
207	T	STE/STE20/NinaC	3.722	3.437
207	T	STE/STE20/SLK	4.755	3.336
207	T	TKL/IRAK/IRAK4	160.239	149.439
207	T	TKL/MLK/TAK1	5.657	5.514
207	T	TKL/RAF/KSR	2.055	1.932
207	T	Other/BUB/BUB1	8.55e-05	0
207	T	Other/TOPK/PBK	2.881	2.613
207	T	Other/WNK/WNK1	3.4e-05	0
207	T	Dual/TK/Tec	2.591	2.385
207	T	AGC/DMPK/ROCK/ROCK2	24.687	23.835
207	T	AGC/NDR/LATS/LATS1	0.002	0.001
207	T	AGC/NDR/LATS/LATS2	0.047	0.007
207	T	AGC/NDR/NDR/STK38	0.332	0.215
207	T	AGC/PKC/PKCi/PRKCI	7.47	7.383
207	T	AGC/RSK/RSKp70/RPS6KB2	5.856	5.352
207	T	AGC/RSK/RSKp90/RPS6KA2	10.879	9.874
207	T	CAMK/CAMKL/CHK1/CHEK1	13.375	7.091
207	T	CAMK/DAPK/DAPK/DAPK2	2.378	2.375
207	T	CAMK/DAPK/DAPK/DAPK3	7.894	7.327
207	T	CMGC/DYRK/DYRK2/DYRK3	4.58	2.039
207	T	CMGC/RCK/MAK/ICK	6.916	3.201
207	T	STE/STE11/ASK/MAP3K6	2.559	2.426
207	T	STE/STE20/FRAY/STK39	108.072	71.262
207	T	STE/STE20/MST/STK3	75.29	61.54
207	T	STE/STE20/NinaC/MYO3A	3.722	3.437
207	T	STE/STE20/PAKA/PAK1	22.509	20.686
207	T	STE/STE20/YSK/STK25	1.783	1.635
207	T	TKL/MLK/TAK1/MAP3K15	5.657	5.514
207	T	TKL/RAF/RAF/ARAF	3.933	3.24
207	T	Dual/TK/Tec/BTK	2.591	2.385
217	S	STE	5.843	5.264
217	S	AGC/PKA	21.585	21.268
217	S	CAMK/CAMK-Unique	3.993	3.581
217	S	STE/STE20	5.43	4.709
217	S	Other/Haspin	1.014	0.323
217	S	AGC/PKA/PKACA	1.759	1.263
217	S	AGC/PKC/PKCh	10.763	8.732
217	S	CAMK/CAMK-Unique/SRK2E	2.869	2.862
217	S	CAMK/CAMKL/NuaK	4.934	4.533
217	S	CAMK/CAMKL/QIK	13.213	12.597
217	S	CAMK/DAPK/DRAK	4.21	4.133
217	S	CAMK/PIM/PIM1	0.002	0.001
217	S	CMGC/GSK/GSK3	3.6	2.673
217	S	STE/STE11/ASK	20.008	15.355
217	S	STE/STE20/PAKA	5.426	5.054
217	S	STE/STE20/PAKB	12.099	11.907
217	S	STE/STE20/SLK	4.409	3.336
217	S	TKL/RIPK/RIPK1	3.548	3.169
217	S	Other/BUB/BUB1	8.29e-05	0
217	S	Other/Haspin/HASPIN	1.014	0.323
217	S	Other/WNK/WNK1	5.63e-06	0
217	S	AGC/DMPK/GEK/DMPK	2.947	2.819
217	S	AGC/PKC/PKCa/PRKCB	6.261	2.097
217	S	AGC/PKC/PKCd/PRKCQ	1.701	1.44
217	S	CAMK/CAMKL/CHK1/CHEK1	7.969	7.091
217	S	CAMK/CAMKL/NuaK/NUAK1	4.934	4.533
217	S	CAMK/DAPK/DAPK/DAPK2	2.389	2.375
217	S	STE/STE11/ASK/MAP3K5	34.015	25.324
217	S	STE/STE20/PAKA/PAK2	23.16	18.811
217	S	STE/STE20/PAKB/PAK4	21.309	16.44
217	S	STE/STE20/PAKB/PAK5	3.949	3.558
217	S	STE/STE20/SLK/STK10	2.912	2.842
217	S	STE/STE7/MEK3/MAP2K3	9.32e-05	0
217	S	STE/STE7/MEK3/MAP2K6	2.949	2.303
217	S	Atypical/PDHK/PDHK/PDK2	1.753	1.384
218	Y	TK/InsR	12.982	11.728
218	Y	Dual/TKL	1.929	1.676
218	Y	TK/EGFR/ERBB4	5.34e-07	0
218	Y	TK/Eph/EPHA3	1.853	1.192
218	Y	TK/Fak/PTK2	2.24e-05	0
218	Y	TK/InsR/INSR	16.107	11.612
218	Y	TK/PDGFR/PDGFRB	53.63	48.054
218	Y	TK/Syk/SYK	15.432	14.495
218	Y	TK/Trk/NTRK1	3.71e-07	0
218	Y	TK/Trk/NTRK2	3.04e-06	0
220	T	Other/NAK	51.507	42.703
220	T	Other/TTK	21.359	19.314
220	T	STE/STE-Unique/MAP3K14	224.068	218.855
220	T	STE/STE20/FRAY	120.811	69.264
220	T	STE/STE20/NinaC	4.398	3.437
220	T	Atypical/PIKK/ATR	11.981	11.766
220	T	Other/BUB/BUB1	3.89e-05	0
220	T	Other/TTK/TTK	21.216	20.025
220	T	Dual/TK/Ret	2.459	2.023
220	T	AGC/DMPK/ROCK/ROCK2	24.705	23.835
220	T	CK1/CK1/CK1-G/CSNK1G2	2.848	2.263
220	T	STE/STE20/FRAY/OXSR1	21.98	19.781
220	T	STE/STE20/FRAY/STK39	98.679	71.262
220	T	STE/STE20/NinaC/MYO3A	4.398	3.437
220	T	STE/STE20/YSK/STK24	4.225	2.784
220	T	TKL/STKR/STKR1/ACVRL1	0.994	0.661
220	T	Atypical/PIKK/ATR/ATR	11.981	11.766
220	T	Dual/TK/Ret/RET	2.459	2.023
231	S	CMGC/SRPK	311.277	250.268
231	S	Other/TOPK	2.813	2.613
231	S	Other/ULK	38.576	30.737
231	S	Other/WEE	2.817	1.681
231	S	AGC/PDK1/PKH2	2.818	2.242
231	S	CAMK/CAMK1/MLKA	1.437	1.09
231	S	CAMK/MAPKAPK/MK5	29.304	26.068
231	S	CAMK/MLCK/MYLK2	4.102	3.504
231	S	CMGC/CK2/CK2a1	3.412	3.086
231	S	STE/STE20/MSN	3.113	2.694
231	S	STE/STE7/MEK3	0.022	0.02
231	S	Other/BUB/BUB1	5.79e-05	0
231	S	Other/NAK/MPSK	2.401	1.874
231	S	Other/TOPK/PBK	2.813	2.613
231	S	Other/ULK/ULK	33.024	26.613
231	S	Other/WEE/Myt1	2.122	1.954
231	S	Other/WNK/WNK1	3.55e-05	0
231	S	CAMK/CAMKL/MARK/MARK3	285.116	284.326
231	S	CAMK/CAMKL/QIK/SIK2	1.696	1.418
231	S	CAMK/MAPKAPK/MK5/MAPKAPK5	29.304	26.068
231	S	STE/STE20/PAKB/PAK4	20.107	16.44
231	S	STE/STE20/YSK/STK24	3.661	2.784
231	S	Atypical/Alpha/ChaK/TRPM7	4.052	4.049
231	S	Other/NAK/MPSK/STK16	2.401	1.874
231	S	Other/NEK/NEK6/NEK7	4.139	3.53
231	S	Other/ULK/ULK/ULK3	2.72	1.78
231	S	Other/WEE/Myt1/PKMYT1	2.122	1.954
235	T	Atypical/PDHK	20.439	18.695
235	T	Other/NAK	45.693	42.703
235	T	AGC/PDK1/PKH1	4.661	3.709
235	T	CAMK/CAMK1/MLKA	1.143	1.09
235	T	CAMK/CAMK1/PNCK	2.646	2.206
235	T	CAMK/CAMKL/LKB	19.29	19.245
235	T	CAMK/MLCK/MYLK	1.325	1.269
235	T	CAMK/MLCK/MYLK2	4.872	3.504
235	T	CMGC/CLK/CLK2	0.006	0.005
235	T	STE/STE11/ASK	21.749	15.355
235	T	STE/STE20/MSN	3.601	2.694
235	T	Other/BUB/BUB1	2.59e-05	0
235	T	Other/NAK/MPSK	2.513	1.874
235	T	Other/PEK/PKR	79.041	74.215
235	T	Other/TLK/TLK1	3.578	2.553
235	T	Other/WNK/WNK1	0.000141	0
235	T	Dual/TK/Src	4.607	3.477
235	T	CAMK/CAMKL/BRSK/BRSK2	4.466	3.614
235	T	CAMK/CAMKL/LKB/STK11	19.524	19.324
235	T	CAMK/CAMKL/MARK/MARK4	3.737	2.935
235	T	CMGC/MAPK/JNK/MAPK10	0.001	0.001
235	T	STE/STE11/ASK/MAP3K5	33.535	25.324
235	T	STE/STE20/FRAY/OXSR1	20.297	19.781
235	T	TKL/MLK/MLK/MAP3K9	2.927	2.559
235	T	Atypical/PDHK/PDHK/PDK2	1.983	1.384
235	T	Other/NAK/MPSK/STK16	2.513	1.874
235	T	Other/PEK/PKR/EIF2AK2	79.041	74.215
235	T	Other/PLK/PLK1/CDC5	224.865	199.189
236	Y	TK/ALK	2.874	2.86
236	Y	TK/Ack	4.48e-06	0
236	Y	TK/Fak	249.7	244.954
236	Y	TK/InsR	12.83	11.728
236	Y	TK/PDGFR	24.205	19.912
236	Y	TK/Tec	13.428	12.315
236	Y	TK/ALK/ALK	2.874	2.86
236	Y	TK/Ack/TNK2	4.48e-06	0
236	Y	TK/EGFR/EGFR	8.226	7.806
236	Y	TK/EGFR/ERBB4	9.26e-09	0
236	Y	TK/Eph/EPHA2	1.531	1.436
236	Y	TK/Eph/EPHA3	1.325	1.192
236	Y	TK/FGFR/FGFR3	3.82e-07	0
236	Y	TK/Fak/PTK2	5.69e-05	0
236	Y	TK/Fak/PTK2B	434.329	401.893
236	Y	TK/InsR/INSR	13.241	11.612
236	Y	TK/PDGFR/CSF1R	0.000359	0
236	Y	TK/Src/SrcA	14.026	13.512
236	Y	TK/Tec/TXK	2.219	1.736
236	Y	TK/Trk/NTRK1	1.35e-07	0
236	Y	TK/Trk/NTRK2	2.88e-06	0
236	Y	Dual/CMGC/MAPK	1.855	1.519
236	Y	TK/Src/SrcA/FGR	8.239	5.951
236	Y	TK/Src/SrcA/FYN	7.297	4.317
236	Y	TK/Src/SrcA/SRC	21.779	21.288
236	Y	TK/Src/SrcA/YES1	29.234	18.471
236	Y	Dual/CMGC/MAPK/ERK1	1.435	1.312
236	Y	Dual/CMGC/MAPK/ERK1/MAPK1	1.64	1.388
237	T	CMGC/SRPK	289.2	250.268
237	T	CAMK/CAMKL/LKB	20.643	19.245
237	T	STE/STE20/FRAY	83.417	69.264
237	T	Other/BUB/BUB1	2.04e-05	0
237	T	Other/WNK/WNK1	0.000119	0
237	T	Dual/TK/Ret	2.943	2.023
237	T	CAMK/CAMKL/LKB/STK11	20.755	19.324
237	T	CAMK/DAPK/DAPK/DAPK2	2.696	2.375
237	T	CMGC/DYRK/HIPK/HIPK2	107.842	102.774
237	T	STE/STE11/MEKK2/MAP3K2	3.545	2.333
237	T	STE/STE20/FRAY/OXSR1	26.705	19.781
237	T	STE/STE20/YSK/STK24	3.243	2.784
237	T	STE/STE7/MEK3/MAP2K3	4.54e-05	0
237	T	Dual/TK/Ret/RET	2.943	2.023
251	T	CAMK	4.583	1.956
251	T	STE	7.069	5.264
251	T	AGC/Akt	10.06	8.272
251	T	AGC/NDR	0.003	0.001
251	T	AGC/SGK	12.413	11.396
251	T	CAMK/CAMK1	10.739	9.448
251	T	CAMK/CAMK2	7.796	5.763
251	T	CAMK/CAMKL	9.604	6.392
251	T	CAMK/DAPK	10.314	8.018
251	T	CAMK/PKD	28.788	18.101
251	T	CAMK/RAD53	5.149	4.83
251	T	CMGC/RCK	6.243	3.201
251	T	STE/STE20	7.14	4.709
251	T	TKL/MLK	76.074	71.321
251	T	AGC/Akt/AKT1	10.707	9.526
251	T	AGC/RSK/RSKp90	7.467	6.287
251	T	AGC/SGK/SGK1	11.191	10.545
251	T	AGC/SGK/SGK3	4.179	3.342
251	T	CAMK/CAMK1/CAMK1	37.58	35.8
251	T	CAMK/CAMK1/MLKA	1.325	1.09
251	T	CAMK/CAMK2/CAMK2A	6.988	5.631
251	T	CAMK/CAMK2/CAMK2D	43.054	42.277
251	T	CAMK/CAMKL/AMPK	12.706	10.758
251	T	CAMK/CAMKL/CHK1	4.71	4.211
251	T	CAMK/CAMKL/MARK	180.2	155.927
251	T	CAMK/CAMKL/PASK	1.913	1.833
251	T	CAMK/DAPK/DAPK	21.214	14.146
251	T	CAMK/PIM/PIM1	0.001	0.001
251	T	CAMK/PKD/PRKD1	7.89	5.327
251	T	CAMK/RAD53/CHEK2	12.791	9.836
251	T	CMGC/DYRK/DYRK1	20.554	17.314
251	T	CMGC/DYRK/DYRK2	12.609	8.186
251	T	CMGC/RCK/MAK	6.243	3.201
251	T	STE/STE11/MEKK2	23.885	18.324
251	T	STE/STE20/MST	19.417	18.128
251	T	STE/STE20/PAKA	5.411	5.054
251	T	STE/STE20/SLK	3.775	3.336
251	T	Other/BUB/BUB1	2.99e-05	0
251	T	Other/WNK/WNK1	4.22e-07	0
251	T	AGC/NDR/LATS/LATS1	0.003	0.001
251	T	AGC/NDR/LATS/LATS2	0.049	0.007
251	T	AGC/NDR/NDR/STK38	0.292	0.215
251	T	AGC/RSK/RSKp70/RPS6KB2	5.97	5.352
251	T	AGC/RSK/RSKp90/RPS6KA2	12.449	9.874
251	T	CAMK/CAMKL/AMPK/PRKAA1	63.262	59.113
251	T	CAMK/CAMKL/CHK1/CHEK1	11.062	7.091
251	T	CAMK/CAMKL/MARK/MARK2	309.564	288.778
251	T	CAMK/CAMKL/PASK/PASK	1.913	1.833
251	T	CAMK/CAMKL/QIK/SIK1	7.689	7.252
251	T	CMGC/DYRK/DYRK1/DYRK1A	42.725	38.147
251	T	CMGC/DYRK/DYRK2/DYRK2	57.575	51.156
251	T	CMGC/DYRK/DYRK2/DYRK3	2.756	2.039
251	T	CMGC/RCK/MAK/ICK	6.243	3.201
251	T	STE/STE20/FRAY/STK39	73.161	71.262
251	T	STE/STE20/MST/STK3	62.409	61.54
251	T	STE/STE20/PAKA/PAK1	26.24	20.686
251	T	STE/STE20/PAKA/PAK3	13.706	11.4
251	T	STE/STE20/TAO/TAOK1	2.332	1.995
251	T	STE/STE7/MEK3/MAP2K3	1.14e-05	0
251	T	TKL/RAF/RAF/ARAF	3.27	3.24
260	S	CAMK	2.184	1.956
260	S	AGC/Akt	9.233	8.272
260	S	AGC/NDR	0.003	0.001
260	S	AGC/PKA	23.066	21.268
260	S	AGC/SGK	12.555	11.396
260	S	CAMK/MAPKAPK	15.5	13.246
260	S	CAMK/PKD	18.324	18.101
260	S	CAMK/RAD53	5.903	4.83
260	S	CMGC/CLK	77.282	74.815
260	S	CMGC/DYRK	16.098	14.351
260	S	CMGC/RCK	5.933	3.201
260	S	TKL/IRAK	3.386	3.383
260	S	Other/Bud32	3.222	2.422
260	S	AGC/NDR/LATS	0.799	0.463
260	S	AGC/PKA/PKACA	1.406	1.263
260	S	AGC/PKA/PRKACB	3.329	2.758
260	S	AGC/PKC/PKCa	7.659	7.346
260	S	AGC/PKC/PKCh	10.781	8.732
260	S	AGC/PKG/PRKG2	57.266	47.756
260	S	AGC/RSK/MSK	2.091	1.954
260	S	AGC/RSK/RSKp70	8.463	6.841
260	S	AGC/RSK/RSKp90	7.506	6.287
260	S	AGC/SGK/SGK1	12.593	10.545
260	S	AGC/SGK/SGK3	4.897	3.342
260	S	CAMK/CAMK-Unique/SRK2E	3.04	2.862
260	S	CAMK/CAMK1/CAMK4	11.5	10.932
260	S	CAMK/CAMK1/PNCK	4.277	2.206
260	S	CAMK/CAMK2/CAMK2B	138.273	134.676
260	S	CAMK/CAMK2/CAMK2D	45.21	42.277
260	S	CAMK/CAMK2/CAMK2G	3.589	3.256
260	S	CAMK/CAMKL/AMPK	11.617	10.758
260	S	CAMK/CAMKL/CHK1	7.336	4.211
260	S	CAMK/CAMKL/NuaK	5.288	4.533
260	S	CAMK/DAPK/DRAK	4.867	4.133
260	S	CAMK/MAPKAPK/MK2	14.821	12.758
260	S	CAMK/PKD/PRKD1	5.529	5.327
260	S	CAMK/PKD/PRKD2	2.451	1.986
260	S	CAMK/RAD53/CHEK2	13.017	9.836
260	S	CMGC/CDK/CDK8	8.668	7.576
260	S	CMGC/DYRK/DYRK1	22.87	17.314
260	S	CMGC/RCK/MAK	5.933	3.201
260	S	STE/STE20/PAKA	8.176	5.054
260	S	STE/STE20/PAKB	16.121	11.907
260	S	STE/STE7/MEK3	0.022	0.02
260	S	TKL/MLK/ZAK	3.58	2.964
260	S	Other/BUB/BUB1	3.84e-05	0
260	S	Other/Bud32/TP53RK	3.222	2.422
260	S	Other/PLK/PLK1	13.531	12.239
260	S	AGC/DMPK/ROCK/ROCK2	27.704	23.835
260	S	AGC/GRK/GRK/GRK7	1.402	1.296
260	S	AGC/NDR/LATS/LATS1	0.003	0.001
260	S	AGC/NDR/LATS/LATS2	0.05	0.007
260	S	AGC/NDR/NDR/STK38	0.334	0.215
260	S	AGC/PKC/PKCa/PRKCA	18.368	17.673
260	S	AGC/PKC/PKCd/PRKCQ	2.414	1.44
260	S	AGC/RSK/MSK/RPS6KA5	1.855	1.755
260	S	AGC/RSK/RSKp70/RPS6KB2	6.877	5.352
260	S	AGC/RSK/RSKp90/RPS6KA3	3.503	2
260	S	CAMK/CAMKL/CHK1/CHEK1	11.753	7.091
260	S	CAMK/CAMKL/MARK/MARK1	0.279	0.261
260	S	CAMK/CAMKL/MARK/MARK2	343.586	288.778
260	S	CAMK/CAMKL/NuaK/NUAK1	5.288	4.533
260	S	CAMK/MAPKAPK/MK2/MAPKAPK2	14.821	12.758
260	S	CAMK/MAPKAPK/MK2/MAPKAPK3	0.02	0.012
260	S	CMGC/DYRK/DYRK1/DYRK1A	54.032	38.147
260	S	CMGC/DYRK/DYRK2/DYRK3	2.565	2.039
260	S	CMGC/RCK/MAK/ICK	5.933	3.201
260	S	STE/STE20/PAKA/CLA4	3.419	2.834
260	S	STE/STE20/PAKA/PAK1	25.321	20.686
260	S	STE/STE20/PAKA/PAK2	33.534	18.811
260	S	STE/STE7/MEK3/MAP2K6	2.714	2.303
260	S	TKL/MLK/ZAK/MAP3K20	3.58	2.964
260	S	TKL/RAF/KSR/KSR2	2.805	1.931
260	S	TKL/RAF/RAF/BRAF	3.412	2.51
260	S	TKL/STKR/STKR1/BMPR1B	-1.034	-1.077
262	Y	TK/Abl	9.517	9.47
262	Y	TK/Axl	0.019	0.013
262	Y	TK/FGFR	380.041	330.368
262	Y	TK/Fer	10.834	9.468
262	Y	TK/Src	25.275	23.052
262	Y	Dual/AGC	1.834	1.75
262	Y	Dual/TKL	1.789	1.676
262	Y	TK/Axl/AXL	0.004	0.003
262	Y	TK/EGFR/EGFR	8.001	7.806
262	Y	TK/EGFR/ERBB2	3.388	3.375
262	Y	TK/EGFR/ERBB4	1.06e-06	0
262	Y	TK/Eph/EPHB1	2.062	1.591
262	Y	TK/FGFR/FGFR3	4.15e-07	0
262	Y	TK/Fak/PTK2	3.43e-05	0
262	Y	TK/Jak/JAK1	12.347	9.749
262	Y	TK/PDGFR/CSF1R	5.24e-05	0
262	Y	TK/PDGFR/PDGFRB	49.403	48.054
262	Y	TK/Src/SrcA	14.842	13.512
262	Y	TK/Src/SrcB	6.807	3.719
262	Y	TK/Tec/TXK	1.819	1.736
262	Y	TK/Trk/NTRK1	2.54e-07	0
262	Y	TK/Trk/NTRK2	9.07e-07	0
262	Y	TK/VEGFR/FLT1	2.057	2.041
262	Y	TK/Src/SrcA/FYN	7.664	4.317
262	Y	TK/Src/SrcA/SRC	22.067	21.288
262	Y	TK/Src/SrcA/YES1	23.497	18.471
262	Y	Dual/CMGC/DYRK/DYRK1	1.462	1.127
273	T	CMGC/CDK/CDK7	19.424	15.54
273	T	CMGC/CLK/CLK2	0.006	0.005
273	T	STE/STE20/TAO	3.772	2.453
273	T	TKL/LRRK/LRRK2	17.284	16.012
273	T	TKL/MLK/ILK	23.454	17.427
273	T	TKL/STKR/STKR1	12.523	9.505
273	T	Other/BUB/BUB1	1.27e-05	0
273	T	Other/PLK/SAK	593.05	453.492
273	T	Other/TTK/MPS1	2.446	2.437
273	T	Other/WNK/WNK1	3.34e-05	0
273	T	AGC/DMPK/GEK/DMPK	3.893	2.819
273	T	CK1/CK1/CK1-D/CSNK1E	26.628	24.906
273	T	CMGC/CDK/CDK2/CDC28	12.223	11.971
273	T	CMGC/CDK/CDK7/CDK7	20.782	16.149
273	T	CMGC/MAPK/ERK3/MAPK6	2.769	2.328
273	T	STE/STE20/KHS/MAP4K1	2.525	2.438
273	T	TKL/MLK/ILK/ILK	23.454	17.427
273	T	Other/CAMKK/CAMKK-Meta/CAMKK1	2.279	1.37
273	T	Other/NEK/NEK6/NEK7	4.208	3.53
273	T	Other/PLK/SAK/PLK4	593.05	453.492
274	T	AGC/PDK1/PKH2	2.373	2.242
274	T	AGC/PKC/PKCh	10.468	8.732
274	T	CK1/VRK/VRK1	0.396	0.331
274	T	STE/STE20/NinaC	4.223	3.437
274	T	STE/STE7/MEK4	0.008	0.007
274	T	TKL/MLK/ILK	19.047	17.427
274	T	TKL/MLK/TAK1	5.619	5.514
274	T	TKL/RAF/KSR	2.18	1.932
274	T	Other/BUB/BUB1	6.06e-05	0
274	T	AGC/DMPK/GEK/DMPK	3.079	2.819
274	T	AGC/PKC/PKCh/PRKCE	16.256	15.375
274	T	CAMK/DAPK/DAPK/DAPK2	2.552	2.375
274	T	CK1/CK1/CK1-D/CSNK1D	13.321	13.134
274	T	STE/STE11/ASK/MAP3K6	4.694	2.426
274	T	STE/STE20/NinaC/MYO3A	4.223	3.437
274	T	STE/STE20/YSK/STK24	4.147	2.784
274	T	STE/STE7/MEK1/MAP2K2	3.619	2.322
274	T	STE/STE7/MEK3/MAP2K6	2.431	2.303
274	T	STE/STE7/MEK4/MAP2K4	0.008	0.007
274	T	TKL/MLK/ILK/ILK	19.047	17.427
274	T	TKL/MLK/TAK1/MAP3K15	5.619	5.514
278	T	AGC/DMPK	12.487	11.906
278	T	CAMK/PIM	16.044	12.431
278	T	CMGC/SRPK	338.801	250.268
278	T	Atypical/GTF2F1	2.364	2.058
278	T	CAMK/MLCK/MYLK2	3.926	3.504
278	T	CAMK/PIM/PIM2	5.973	5.098
278	T	STE/STE20/FRAY	72.739	69.264
278	T	STE/STE20/MSN	5.06	2.694
278	T	TKL/LRRK/LRRK2	18.526	16.012
278	T	TKL/MLK/ILK	18.592	17.427
278	T	Atypical/GTF2F1/GTF2F1	2.364	2.058
278	T	Other/Aur/AurB	0.017	0.015
278	T	Other/BUB/BUB1	3.29e-05	0
278	T	Other/TLK/TLK1	2.639	2.553
278	T	Other/TTK/TTK	20.784	20.025
278	T	CAMK/CAMKL/MARK/MARK4	4.367	2.935
278	T	STE/STE20/FRAY/STK39	76.199	71.262
278	T	STE/STE20/YSK/STK25	2.393	1.635
278	T	TKL/MLK/ILK/ILK	18.592	17.427
278	T	Atypical/PIKK/FRAP/TOR2	2.46	1.686
279	S	AGC	3.356	0.386
279	S	CAMK	2.952	1.956
279	S	STE	12.73	5.264
279	S	AGC/DMPK	15.767	11.906
279	S	AGC/PKA	25.206	21.268
279	S	AGC/PKC	-3.674	-4.407
279	S	AGC/PKG	12.996	7.901
279	S	CAMK/CAMK-Unique	3.72	3.581
279	S	CAMK/CAMK1	10.828	9.448
279	S	CAMK/DAPK	10.577	8.018
279	S	STE/STE20	12.606	4.709
279	S	Atypical/PDHK	22.476	18.695
279	S	Other/Aur	12.153	7.351
279	S	Other/MOS	2.858	2.604
279	S	Other/PLK	13.75	13.369
279	S	Other/WEE	1.743	1.681
279	S	AGC/DMPK/ROCK	16.248	11.636
279	S	AGC/PKA/PKACA	7.074	1.263
279	S	AGC/PKA/PRKACB	2.784	2.758
279	S	AGC/PKC/PKCa	8.542	7.346
279	S	AGC/PKC/PKCd	-8.975	-10.804
279	S	AGC/PKC/PKCh	9.308	8.732
279	S	AGC/PKC/PKCi	2.479	1.788
279	S	AGC/PKG/PRKG1	13.224	8.113
279	S	AGC/PKN/PKN1	68.504	65.184
279	S	AGC/RSK/MSK	2.946	1.954
279	S	CAMK/CAMK1/CAMK1	36.89	35.8
279	S	CAMK/CAMK1/CAMK4	12.107	10.932
279	S	CAMK/DAPK/DAPK	18.822	14.146
279	S	CAMK/PKD/PRKD1	7.019	5.327
279	S	CMGC/GSK/GSK3A	77.32	76.248
279	S	STE/STE20/PAKA	10.715	5.054
279	S	STE/STE20/PAKB	14.331	11.907
279	S	STE/STE20/SLK	4.552	3.336
279	S	Atypical/PDHK/PDHK	4.643	3.967
279	S	Other/Aur/AurB	0.073	0.015
279	S	Other/Aur/AURKA	44.899	42.082
279	S	Other/Aur/AURKC	17.162	15.667
279	S	Other/Aur/IPL1	3.353	2.425
279	S	Other/BUB/BUB1	2.96e-05	0
279	S	Other/MOS/MOS	2.858	2.604
279	S	Other/PLK/PLK2	20.529	16.375
279	S	Other/PLK/SAK	467.355	453.492
279	S	Other/WEE/Myt1	2.745	1.954
279	S	Dual/TK/Lmr	5.185	4.883
279	S	AGC/DMPK/ROCK/ROCK1	40.903	34.253
279	S	AGC/DMPK/ROCK/ROCK2	27.322	23.835
279	S	AGC/PKC/PKCa/PRKCA	18.717	17.673
279	S	AGC/PKC/PKCa/PRKCB	3.485	2.097
279	S	AGC/PKC/PKCd/PRKCD	9.517	8.595
279	S	AGC/PKC/PKCd/PRKCQ	2.039	1.44
279	S	AGC/PKC/PKCh/PRKCE	16.227	15.375
279	S	AGC/PKC/PKCh/PRKCH	34.678	24.449
279	S	AGC/PKC/PKCi/PRKCI	9.535	7.383
279	S	AGC/RSK/MSK/RPS6KA5	2.808	1.755
279	S	CAMK/MAPKAPK/MNK/MKNK2	21.167	20.139
279	S	STE/STE11/ASK/MAP3K6	2.888	2.426
279	S	STE/STE20/PAKA/PAK1	32.306	20.686
279	S	STE/STE20/PAKA/PAK2	42.994	18.811
279	S	STE/STE20/PAKB/PAK4	23.356	16.44
279	S	STE/STE20/PAKB/PAK5	4.564	3.558
279	S	STE/STE20/SLK/STK10	5.076	2.842
279	S	STE/STE7/MEK3/MAP2K6	2.804	2.303
279	S	Other/PLK/SAK/PLK4	467.355	453.492
279	S	Other/WEE/Myt1/PKMYT1	2.745	1.954
279	S	Dual/TK/Lmr/LMTK2	5.185	4.883
281	Y	TK/Ack	2.78e-06	0
281	Y	TK/FGFR	346.056	330.368
281	Y	TK/Met	77.426	70.716
281	Y	TK/Trk	37.627	33.917
281	Y	Dual/AGC	2.778	1.75
281	Y	TK/Ack/TNK2	2.78e-06	0
281	Y	TK/EGFR/ERBB4	7.13e-07	0
281	Y	TK/FGFR/FGFR3	1.2e-06	0
281	Y	TK/Fak/PTK2	1.35e-05	0
281	Y	TK/InsR/IGF1R	3.746	3.455
281	Y	TK/Met/MET	31.883	31.207
281	Y	TK/Trk/NTRK1	3.05e-07	0
281	Y	TK/Trk/NTRK2	3.29e-06	0
281	Y	Dual/CMGC/MAPK	1.692	1.519
281	Y	TK/Src/SrcA/FGR	6.645	5.951
293	S	AGC/GRK	2.708	2.024
293	S	CAMK/PIM	12.497	12.431
293	S	CAMK/TSSK	4.299	2.889
293	S	Other/ULK	33.623	30.737
293	S	CAMK/PIM/PIM1	0.001	0.001
293	S	Other/BUB/BUB1	3.85e-05	0
293	S	Other/PEK/PKR	83.419	74.215
293	S	Dual/TK/Lmr	5.076	4.883
293	S	CAMK/CAMKL/MARK/MARK3	297.789	284.326
293	S	STE/STE20/KHS/MAP4K1	2.828	2.438
293	S	STE/STE20/PAKA/PAK3	12.663	11.4
293	S	STE/STE20/PAKB/PAK5	4.056	3.558
293	S	Other/PEK/PKR/EIF2AK2	83.419	74.215
293	S	Dual/TK/Lmr/LMTK2	5.076	4.883
294	S	TKL/LISK	3.69	2.185
294	S	TKL/LRRK	12.293	11.605
294	S	Atypical/BCR	3.427	2.568
294	S	Atypical/RIO	3.29	2.113
294	S	Other/TOPK	5.327	2.613
294	S	AGC/NDR/LATS	0.47	0.463
294	S	CMGC/CLK/CLK1	62.755	57.813
294	S	TKL/LISK/TESK	3.119	2.377
294	S	TKL/RAF/RAF	2.068	1.258
294	S	Atypical/BCR/BCR	3.427	2.568
294	S	Other/BUB/BUB1	3.05e-05	0
294	S	Other/PEK/PKR	86.052	74.215
294	S	Other/PLK/SAK	564.991	453.492
294	S	Other/TOPK/PBK	5.327	2.613
294	S	Other/WNK/WNK1	0.000379	0
294	S	Other/WNK/WNK4	2.649	2.61
294	S	STE/STE20/FRAY/OXSR1	24.042	19.781
294	S	STE/STE7/MEK3/MAP2K3	1.71e-05	0
294	S	TKL/LISK/TESK/TESK1	3.107	2.365
294	S	TKL/RAF/RAF/BRAF	2.75	2.51
294	S	Other/PEK/PKR/EIF2AK2	86.052	74.215
294	S	Other/PLK/SAK/PLK4	564.991	453.492
295	T	AGC/MAST	2.463	1.801
295	T	Other/ULK	31.307	30.737
295	T	Other/WNK	6.036	4.657
295	T	AGC/MAST/MASTL	2.463	1.801
295	T	CAMK/PKD/PRKD3	2.273	1.444
295	T	STE/STE20/FRAY	83.09	69.264
295	T	Other/BUB/BUB1	2.55e-05	0
295	T	Other/WNK/WNK1	0.000434	0
295	T	Other/WNK/WNK3	3.031	2.52
295	T	AGC/MAST/MASTL/MASTL	2.463	1.801
295	T	CMGC/MAPK/ERK3/MAPK4	2.541	2.2
295	T	STE/STE20/FRAY/OXSR1	19.798	19.781
295	T	TKL/RAF/RAF/RAF1	11.752	8.976
295	T	Other/ULK/ULK/ULK3	1.91	1.78
296	T	CK1	5.43	5.148
296	T	AGC/NDR	0.002	0.001
296	T	CK1/CK1	7.634	6.297
296	T	Other/TTK	19.561	19.314
296	T	AGC/NDR/NDR	0.558	0.33
296	T	AGC/PKC/PKCh	9.94	8.732
296	T	CK1/CK1/CK1-G	7.13	6.1
296	T	CK1/VRK/VRK2	43.995	39.717
296	T	STE/STE20/FRAY	91.597	69.264
296	T	STE/STE20/YSK	112.262	108.828
296	T	Other/BUB/BUB1	3.17e-05	0
296	T	Other/NEK/NEK2	1.908	1.836
296	T	Other/TTK/TTK	20.647	20.025
296	T	AGC/NDR/LATS/LATS1	0.001	0.001
296	T	AGC/NDR/NDR/STK38	1.537	0.215
296	T	AGC/NDR/NDR/STK38L	3.128	2.77
296	T	CK1/CK1/CK1-G/CSNK1G2	4.661	2.263
296	T	STE/STE20/FRAY/OXSR1	21.243	19.781
296	T	STE/STE20/YSK/STK24	4.696	2.784
296	T	Other/NEK/NEK2/NEK2	1.908	1.836
297	T	CK1/VRK	269.265	238.712
297	T	AGC/DMPK/GEK	22.23	20.98
297	T	AGC/PDK1/PKH2	2.658	2.242
297	T	CAMK/MLCK/MYLK2	4.508	3.504
297	T	CAMK/PIM/PIM3	6.955	4.292
297	T	CK1/VRK/VRK2	67.653	39.717
297	T	CMGC/CK2/CSNK2A2	0.001	0.001
297	T	STE/STE20/FRAY	83.103	69.264
297	T	STE/STE20/MSN	3.338	2.694
297	T	STE/STE20/NinaC	4.499	3.437
297	T	Other/BUB/BUB1	2.59e-05	0
297	T	Other/NAK/BIKE	3.199	2.856
297	T	Other/PEK/GCN2	3.68	3.371
297	T	CMGC/DYRK/DYRK1/DYRK1B	0.077	0.071
297	T	CMGC/MAPK/p38/MAPK13	41.887	40.832
297	T	STE/STE20/FRAY/STK39	87.364	71.262
297	T	STE/STE20/NinaC/MYO3A	4.499	3.437
297	T	TKL/STKR/STKR1/ACVRL1	1.08	0.661
297	T	Atypical/PDHK/PDHK/PDK2	1.821	1.384
297	T	Other/NAK/BIKE/AAK1	3.199	2.856
297	T	Other/PEK/GCN2/EIF2AK4	3.68	3.371
299	S	CAMK/PHK	3.295	2.477
299	S	TKL/MLK	80.861	71.321
299	S	AGC/GRK/BARK	164.434	151.148
299	S	CAMK/PHK/PHKG1	2.277	2.171
299	S	CMGC/CLK/CLK1	59.716	57.813
299	S	Other/WNK/WNK1	0.000246	0
299	S	AGC/GRK/BARK/GRK2	144.1	134.883
299	S	AGC/RSK/MSK/RPS6KA4	3.042	2.895
299	S	CAMK/CAMKL/QIK/SIK1	9.278	7.252
299	S	CK1/CK1/CK1-G/CSNK1G1	2.557	2.191
336	S	AGC	0.794	0.386
336	S	CAMK	2.549	1.956
336	S	AGC/PKA	22.747	21.268
336	S	AGC/PKC	-4.111	-4.407
336	S	AGC/PKG	9.013	7.901
336	S	CAMK/CAMK2	6.753	5.763
336	S	Atypical/GTF2F1	2.234	2.058
336	S	Other/Aur	7.663	7.351
336	S	AGC/GRK/GRK	12.062	11.229
336	S	AGC/PKA/PKACA	3.996	1.263
336	S	AGC/PKC/PKCa	8.806	7.346
336	S	AGC/PKC/PKCh	10.498	8.732
336	S	AGC/PKC/PKCi	4.257	1.788
336	S	AGC/PKG/PRKG2	53.597	47.756
336	S	CAMK/CAMK2/CAMK2B	147.228	134.676
336	S	CAMK/CAMKL/CHK1	7.236	4.211
336	S	CAMK/CAMKL/QIK	13.378	12.597
336	S	CK1/TTBK/TTBK1	9.215	8.797
336	S	Atypical/GTF2F1/GTF2F1	2.234	2.058
336	S	Atypical/PIKK/SMG1	2.303	1.899
336	S	Other/Aur/AURKC	17.466	15.667
336	S	Other/Aur/IPL1	3.557	2.425
336	S	Other/BUB/BUB1	5.39e-05	0
336	S	Other/IKK/TBK1	155.571	153.144
336	S	Other/NEK/NEK9	3.681	3.006
336	S	Other/WNK/WNK1	0.000207	0
336	S	AGC/PKC/PKCa/PRKCA	19.048	17.673
336	S	AGC/PKC/PKCi/PRKCZ	45.544	35.226
336	S	CAMK/CAMKL/AMPK/PRKAA1	63.308	59.113
336	S	STE/STE20/PAKB/PAK4	16.923	16.44
336	S	TKL/MLK/MLK/MAP3K9	2.586	2.559
336	S	Atypical/PIKK/FRAP/TOR2	2.69	1.686
336	S	Atypical/PIKK/SMG1/SMG1	2.303	1.899
336	S	Other/NEK/NEK9/NEK9	3.681	3.006
343	Y	TK	30.052	29.39
343	Y	TK/Ret	42.343	31.801
343	Y	Dual/CMGC	6.63e-05	0
343	Y	TK/EGFR/ERBB2	5.091	3.375
343	Y	TK/EGFR/ERBB4	2.65e-06	0
343	Y	TK/Eph/EPHA4	1.634	1.511
343	Y	TK/FGFR/FGFR3	1.04e-06	0
343	Y	TK/Fak/PTK2	1.46e-05	0
343	Y	TK/Met/MST1R	0.001	0.001
343	Y	TK/PDGFR/CSF1R	0.000146	0
343	Y	TK/Ret/RET	42.343	31.801
343	Y	TK/Trk/NTRK1	1.81e-07	0
343	Y	TK/Trk/NTRK2	3.1e-06	0
343	Y	Dual/CMGC/CK2	1.584	1.549
352	T	AGC/GRK	3.026	2.024
352	T	CAMK/PIM	16.19	12.431
352	T	CAMK/PKD	26.038	18.101
352	T	CMGC/RCK	4.005	3.201
352	T	AGC/GRK/GRK	12.379	11.229
352	T	CAMK/RAD53/CHEK2	10.258	9.836
352	T	CK1/VRK/VRK2	47.939	39.717
352	T	CMGC/RCK/MAK	4.005	3.201
352	T	STE/STE11/ASK	15.992	15.355
352	T	STE/STE11/MEKK2	24.69	18.324
352	T	STE/STE20/MST	19.433	18.128
352	T	STE/STE20/TAO	2.808	2.453
352	T	TKL/MLK/ZAK	3.838	2.964
352	T	Other/WNK/WNK1	0.00011	0
352	T	AGC/GRK/GRK/GRK1	7.526	7.489
352	T	CMGC/RCK/MAK/ICK	4.005	3.201
352	T	STE/STE20/KHS/MAP4K3	3.545	3.171
352	T	STE/STE20/PAKA/PAK2	19.716	18.811
352	T	STE/STE20/PAKB/PAK6	1.754	1.729
352	T	STE/STE7/MEK3/MAP2K3	0.000135	0
352	T	TKL/MLK/ZAK/MAP3K20	3.838	2.964
352	T	Atypical/PIKK/FRAP/TOR2	1.769	1.686
356	S	AGC/GRK	2.13	2.024
356	S	Other/KIS	1.995	1.812
356	S	Other/NKF2	14.222	13.151
356	S	Other/TOPK	2.72	2.613
356	S	AGC/GRK/BARK	185.79	151.148
356	S	CAMK/CAMK2/CAMK2G	4.059	3.256
356	S	CAMK/CAMKL/BRSK	1.46	1.14
356	S	CAMK/DAPK/DRAK	5.175	4.133
356	S	CK1/VRK/VRK2	60.677	39.717
356	S	TKL/LISK/LIMK	-0.561	-0.621
356	S	TKL/LRRK/LRRK2	16.152	16.012
356	S	TKL/RIPK/RIPK1	3.81	3.169
356	S	Other/BUB/BUB1	1.42e-05	0
356	S	Other/IKK/TBK1	156.979	153.144
356	S	Other/KIS/UHMK1	1.995	1.812
356	S	Other/NEK/NEK1	3.652	2.377
356	S	Other/NEK/NEK9	3.716	3.006
356	S	Other/NKF2/PINK1	14.222	13.151
356	S	Other/PLK/SAK	457.535	453.492
356	S	Other/TOPK/PBK	2.72	2.613
356	S	Other/WNK/WNK1	8.98e-07	0
356	S	Dual/TK/Lmr	5.979	4.883
356	S	AGC/GRK/BARK/GRK2	167.964	134.883
356	S	AGC/PKC/PKCa/PRKCG	110.366	104.646
356	S	CAMK/DAPK/DRAK/STK17B	3.32	2.804
356	S	TKL/LISK/LIMK/LIMK1	-0.561	-0.621
356	S	Other/NEK/NEK9/NEK9	3.716	3.006
356	S	Other/PLK/SAK/PLK4	457.535	453.492
356	S	Dual/TK/Lmr/LMTK2	5.979	4.883
356	S	Dual/TK/Src/SrcA	3.041	3.02
364	T	AGC/GRK	3.141	2.024
364	T	CAMK/PIM	15.464	12.431
364	T	CK1/VRK	400.845	238.712
364	T	CMGC/CDKL	4.521	3.395
364	T	Other/PEK	1.64	1.521
364	T	Other/PLK	13.864	13.369
364	T	CAMK/CAMK1/CAMK1	36.284	35.8
364	T	CAMK/CAMK1/PNCK	2.714	2.206
364	T	CAMK/CAMK2/CAMK2B	136.919	134.676
364	T	CAMK/PIM/PIM3	5.535	4.292
364	T	CAMK/PKD/PRKD3	1.524	1.444
364	T	CMGC/CDKL/CDKL5	4.521	3.395
364	T	CMGC/MAPK/ERK5	92.029	87.037
364	T	STE/STE11/ASK	21.924	15.355
364	T	STE/STE7/MEK4	0.007	0.007
364	T	TKL/LISK/LIMK	-0.387	-0.621
364	T	Other/BUB/BUB1	1.67e-05	0
364	T	Other/NAK/BIKE	3.06	2.856
364	T	Other/PLK/PLK2	18.633	16.375
364	T	Other/TTK/TTK	22.064	20.025
364	T	Other/WNK/WNK1	0.000184	0
364	T	Dual/TK/Src	4.038	3.477
364	T	Dual/TK/Tec	2.784	2.385
364	T	CAMK/CAMKL/MARK/MARK4	2.953	2.935
364	T	CMGC/MAPK/ERK5/MAPK7	92.029	87.037
364	T	STE/STE11/ASK/MAP3K5	38.349	25.324
364	T	STE/STE7/MEK3/MAP2K3	0.000136	0
364	T	STE/STE7/MEK4/MAP2K4	0.007	0.007
364	T	TKL/LISK/LIMK/LIMK1	-0.387	-0.621
364	T	TKL/RAF/RAF/ARAF	3.277	3.24
364	T	Other/NAK/BIKE/AAK1	3.06	2.856
364	T	Other/PLK/PLK2/PLK3	10.535	9.747
364	T	Dual/TK/Tec/BTK	2.784	2.385
373	S	CK1	6.208	5.148
373	S	CK1/CK1	7.141	6.297
373	S	TKL/RAF	1.887	1.819
373	S	Other/MOS	2.877	2.604
373	S	AGC/DMPK/CRIK	1.072	0.463
373	S	AGC/PKC/PKCi	1.976	1.788
373	S	CAMK/CAMKL/AMPK	11.768	10.758
373	S	CAMK/CAMKL/QIK	14.413	12.597
373	S	CK1/CK1/CK1-D	7.488	6.836
373	S	CMGC/CK2/CSNK2A2	0.001	0.001
373	S	TKL/MLK/ZAK	3.458	2.964
373	S	TKL/STKR/STKR1	13.187	9.505
373	S	TKL/STKR/STKR2	1.245	1.091
373	S	Other/BUB/BUB1	2.12e-05	0
373	S	Other/MOS/MOS	2.877	2.604
373	S	Other/NEK/NEK11	3.62	3.161
373	S	Other/PEK/PKR	74.974	74.215
373	S	Dual/TK/Tec	3.192	2.385
373	S	AGC/DMPK/CRIK/CIT	1.072	0.463
373	S	AGC/GRK/GRK/GRK1	7.719	7.489
373	S	CAMK/CAMKL/AMPK/PRKAA2	66.186	50.46
373	S	CK1/CK1/CK1-D/CSNK1D	13.313	13.134
373	S	STE/STE20/PAKA/STE20	2.725	2.013
373	S	STE/STE7/MEK1/MAP2K1	98.054	76.954
373	S	TKL/MLK/MLK/MAP3K11	2.462	1.599
373	S	TKL/MLK/ZAK/MAP3K20	3.458	2.964
373	S	TKL/STKR/STKR1/BMPR1B	-1.037	-1.077
373	S	TKL/STKR/STKR2/TGFBR2	1.245	1.091
373	S	Other/NEK/NEK11/NEK11	3.62	3.161
373	S	Other/PEK/PKR/EIF2AK2	74.974	74.215
373	S	Dual/TK/Tec/BTK	3.192	2.385
382	T	CAMK/PHK	2.758	2.477
382	T	CMGC/CDKL	3.789	3.395
382	T	CAMK/CAMKL/MELK	185.874	169.535
382	T	CMGC/CDKL/CDKL5	3.789	3.395
382	T	CMGC/CK2/CSNK2A2	0.001	0.001
382	T	STE/STE-Unique/MAP3K14	231.246	218.855
382	T	TKL/IRAK/IRAK4	194.117	149.439
382	T	TKL/LISK/LIMK	-0.453	-0.621
382	T	TKL/LRRK/LRRK2	17.139	16.012
382	T	TKL/MLK/ILK	18.55	17.427
382	T	Other/BUB/BUB1	1.34e-05	0
382	T	Other/NAK/BIKE	3.898	2.856
382	T	Other/NEK/NEK9	3.159	3.006
382	T	Other/PEK/PKR	80.578	74.215
382	T	Other/WNK/WNK1	4.46e-05	0
382	T	Other/WNK/WNK2	2.856	2.736
382	T	Other/WNK/WNK3	2.835	2.52
382	T	Dual/TK/Lmr	5.991	4.883
382	T	CAMK/CAMKL/MELK/MELK	185.874	169.535
382	T	TKL/LISK/LIMK/LIMK1	-0.453	-0.621
382	T	TKL/MLK/ILK/ILK	18.55	17.427
382	T	TKL/STKR/STKR1/BMPR1B	-0.85	-1.077
382	T	Other/NAK/BIKE/AAK1	3.898	2.856
382	T	Other/NEK/NEK9/NEK9	3.159	3.006
382	T	Other/PEK/PKR/EIF2AK2	80.578	74.215
382	T	Dual/TK/Lmr/LMTK2	5.991	4.883
399	Y	TK	30.291	29.39
399	Y	TK/Abl	9.849	9.47
399	Y	TK/Ack	3.89e-06	0
399	Y	TK/Eph	1.503	1.164
399	Y	TK/InsR	12.378	11.728
399	Y	TK/PDGFR	23.251	19.912
399	Y	TK/Tec	15.542	12.315
399	Y	TK/Tie	2.53	1.406
399	Y	Dual/CAMK	2.266	1.348
399	Y	Dual/CMGC	7.95e-05	0
399	Y	TK/Ack/TNK2	3.89e-06	0
399	Y	TK/Csk/MATK	2.553	1.622
399	Y	TK/EGFR/EGFR	9.459	7.806
399	Y	TK/EGFR/ERBB2	3.498	3.375
399	Y	TK/EGFR/ERBB4	1.41e-06	0
399	Y	TK/Eph/EPHB2	0.48	0.461
399	Y	TK/Fak/PTK2	1.38e-05	0
399	Y	TK/Fer/FES	8.727	8.687
399	Y	TK/InsR/INSR	12.58	11.612
399	Y	TK/Jak/JAK2	11.193	7.282
399	Y	TK/Met/MST1R	0.001	0.001
399	Y	TK/PDGFR/CSF1R	1.4e-05	0
399	Y	TK/PDGFR/PDGFRA	12.316	10.563
399	Y	TK/Src/SRM	1.473	1.421
399	Y	TK/Src/SrcB	5.114	3.719
399	Y	TK/Tie/TEK	2.469	1.185
399	Y	TK/Trk/NTRK1	4.39e-07	0
399	Y	TK/Trk/NTRK2	8.54e-06	0
399	Y	TK/VEGFR/FLT1	4.27	2.041
399	Y	Dual/Atypical/BAZ	11.021	-1.695
399	Y	Dual/CAMK/CAMKL	1.969	1.464
399	Y	TK/Src/SrcB/BLK	1.208	1.027
399	Y	Dual/Atypical/BAZ/BAZ1B	11.021	-1.695
399	Y	Dual/CMGC/DYRK/DYRK1	1.207	1.127
399	Y	Dual/STE/STE7/MEK3	2.806	2.372
413	S	AGC	1.835	0.386
413	S	CK1	5.86	5.148
413	S	AGC/DMPK	13.126	11.906
413	S	AGC/GRK	2.972	2.024
413	S	AGC/PKC	-3.609	-4.407
413	S	CAMK/CASK	4.14	2.974
413	S	CAMK/DAPK	8.508	8.018
413	S	CK1/CK1	7.404	6.297
413	S	CMGC/CDK	6.59	6.537
413	S	CMGC/CDKL	3.464	3.395
413	S	CMGC/CK2	2.385	1.074
413	S	Atypical/Alpha	10.258	9.832
413	S	Atypical/PIKK	14.026	10.89
413	S	Atypical/RIO	2.414	2.113
413	S	Other/MOS	3.951	2.604
413	S	Other/NEK	131.271	106.827
413	S	Other/PEK	5.111	1.521
413	S	Other/ULK	36.695	30.737
413	S	Dual/TK	44.206	37.908
413	S	AGC/DMPK/ROCK	13.19	11.636
413	S	AGC/GRK/BARK	185.687	151.148
413	S	AGC/GRK/GRK	11.944	11.229
413	S	AGC/PKC/PKCa	10.12	7.346
413	S	AGC/PKC/PKCd	-9.202	-10.804
413	S	AGC/PKC/PKCi	1.806	1.788
413	S	AGC/RSK/MSK	2.521	1.954
413	S	CAMK/CAMK2/CAMK2D	51.912	42.277
413	S	CAMK/CAMKL/BRSK	1.197	1.14
413	S	CAMK/CASK/CASK	4.14	2.974
413	S	CAMK/DAPK/DRAK	5.564	4.133
413	S	CMGC/CDK/CDK2	7.012	6.445
413	S	CMGC/CDK/CDK5	21.131	20.939
413	S	CMGC/CDK/CDK9	49.875	31.633
413	S	CMGC/CDKL/CDKL5	3.464	3.395
413	S	CMGC/DYRK/DYRK1	18.003	17.314
413	S	TKL/STKR/STKR1	19.476	9.505
413	S	TKL/STKR/STKR2	1.159	1.091
413	S	Atypical/PIKK/ATM	16.06	10.614
413	S	Atypical/PIKK/ATR	14.625	11.766
413	S	Atypical/PIKK/DNAPK	14.945	9.293
413	S	Atypical/PIKK/SMG1	5.283	1.899
413	S	Other/Aur/AurB	0.071	0.015
413	S	Other/Aur/IPL1	3.033	2.425
413	S	Other/BUB/BUB1	3.45e-05	0
413	S	Other/IKK/CHUK	213.912	200.4
413	S	Other/MOS/MOS	3.951	2.604
413	S	Other/NEK/NEK2	2.149	1.836
413	S	Other/PEK/HRI	4.573	2.852
413	S	Other/PEK/PEK	1.178	0.943
413	S	Other/PEK/PKR	80.975	74.215
413	S	Other/ULK/ULK	34.853	26.613
413	S	Other/WNK/WNK1	5.06e-05	0
413	S	Dual/TK/Lmr	6.147	4.883
413	S	AGC/DMPK/ROCK/ROCK1	36.148	34.253
413	S	AGC/DMPK/ROCK/ROCK2	23.978	23.835
413	S	AGC/GRK/BARK/GRK2	159.936	134.883
413	S	AGC/GRK/BARK/GRK3	20.444	10.683
413	S	AGC/GRK/GRK/GRK1	13.988	7.489
413	S	AGC/GRK/GRK/GRK4	12.841	11.04
413	S	AGC/GRK/GRK/GRK5	3.04	2.138
413	S	AGC/GRK/GRK/GRK7	2.786	1.296
413	S	AGC/PKC/PKCa/PRKCA	20.201	17.673
413	S	AGC/PKC/PKCd/PRKCD	10.046	8.595
413	S	AGC/PKC/PKCd/PRKCQ	1.458	1.44
413	S	AGC/PKC/PKCh/PRKCH	31.813	24.449
413	S	AGC/PKC/PKCi/PRKCI	8.751	7.383
413	S	AGC/PKC/PKCi/PRKCZ	52.774	35.226
413	S	AGC/RSK/MSK/RPS6KA5	2.477	1.755
413	S	AGC/RSK/RSKp70/RPS6KB1	29.412	26.69
413	S	CAMK/CAMKL/BRSK/BRSK1	0.706	0.638
413	S	CAMK/DAPK/DAPK/DAPK1	10.424	10.01
413	S	CAMK/DAPK/DRAK/STK17B	5.047	2.804
413	S	CAMK/MAPKAPK/MNK/MKNK1	11.645	9.098
413	S	CK1/CK1/CK1-D/CSNK1D	16.478	13.134
413	S	CMGC/CDK/CDK2/CDK2	10.613	10.373
413	S	CMGC/CDK/CDK5/CDK5	11.888	10.634
413	S	CMGC/CDK/CDK9/CDK9	4.248	2.931
413	S	CMGC/DYRK/DYRK1/DYRK1B	0.25	0.071
413	S	CMGC/DYRK/DYRK2/DYRK3	3.069	2.039
413	S	CMGC/MAPK/ERK1/MAPK3	12.284	11.65
413	S	STE/STE20/MST/STK3	86.986	61.54
413	S	STE/STE20/PAKA/PAK1	21.536	20.686
413	S	STE/STE7/MEK3/MAP2K3	9.01e-05	0
413	S	TKL/STKR/STKR1/ACVRL1	4.923	0.661
413	S	TKL/STKR/STKR1/BMPR1B	17.988	-1.077
413	S	TKL/STKR/STKR1/TGFBR1	17.44	15.296
413	S	TKL/STKR/STKR2/TGFBR2	1.159	1.091
413	S	Atypical/PIKK/ATM/ATM	16.06	10.614
413	S	Atypical/PIKK/ATR/ATR	14.625	11.766
413	S	Atypical/PIKK/DNAPK/PRKDC	14.945	9.293
413	S	Atypical/PIKK/SMG1/SMG1	5.283	1.899
413	S	Other/NEK/NEK2/NEK2	2.149	1.836
413	S	Other/NEK/NEK6/NEK6	97.175	80.955
413	S	Other/PEK/HRI/EIF2AK1	4.573	2.852
413	S	Other/PEK/PEK/EIF2AK3	1.178	0.943
413	S	Other/PEK/PKR/EIF2AK2	80.975	74.215
413	S	Other/ULK/ULK/ULK1	41.233	32.223
413	S	Dual/TK/Lmr/LMTK2	6.147	4.883
